# Supplementary material for: ﻿Progress toward a list of saproxylic beetles (Coleoptera) in the southeastern USA
Source: Zookeys. 2025 Mar 14;1232:1–95. doi: 10.3897/zookeys.1232.143989 (PMC11976159; doi:10.3897/zookeys.1232.143989)
Supplement: Supplementary material 1 — List of beetle taxa with deadwood associations from experimental studies in the southeastern USA [file zookeys-1232-001_article-143989__-s001.xlsx]

## Sheet: Table Captions
Table S1.	List of beetle taxa with deadwood associations from experimental studies in the southeastern USA. Taxa were included if they were collected or emerged from deadwood, or if they were considered saproxylic (see Methods in main text). For taxa collected from deadwood, we provide tree type, collection types (emergent: E, hand-collected: H), and references for each record. For taxa considered saproxyl…

## Sheet: Table S1
Family	Species	Deadwood type (Collection Method) Reference	Considered as saproxylic
Aderidae	Cnopus impressus (LeConte, 1875)	Pinus taeda (E) Ulyshen and Hanula 2009b	Traylor et al. 2023a
		Pinus taeda (E) Ulyshen et al. 2024
		Pinus taeda (E) Ulyshen and Hanula 2009a
		Quercus spp. (E) Tigreros 2024
	Ganascus ptinoides (Schwarz, 1878)	Pinus taeda, Liquidambar styraciflua (E) Ulyshen and Hanula 2009a
	Ganascus ventricosus (LeConte, 1875)	Pinus taeda (E) Ulyshen et al. 2020	Traylor et al. 2023a
		Pinus taeda (E) Ulyshen and Hanula 2009b
		Pinus taeda (E) Ulyshen and Hanula 2010
		Pinus taeda, Eucalyptus benthamii (E) Ulyshen et al. 2024
		Quercus nigra, Pinus taeda, Liquidambar styraciflua (E) Ulyshen and Hanula 2009a
		Pinus palustris, Quercus spp. (E) Tigreros 2024
	Pseudariotus notatus (LeConte, 1855)	Pinus taeda (E) Ulyshen et al. 2020	Traylor et al. 2023a
		Pinus taeda (E) Ulyshen and Hanula 2009b
		Pinus taeda (E) Ulyshen et al. 2010
		Pinus taeda (E) Ulyshen and Hanula 2010
	Syzeton fasciatus (Melsheimer, 1846)		Klepzig et al. 2012
	Syzeton hubbardi (Casey, 1895)	Eucalyptus benthamii (E) Ulyshen et al. 2024
	Syzeton signatus (Haldeman, 1848)		Klepzig et al. 2012
	Syzeton subfasciatus (LeConte, 1875)		Klepzig et al. 2012
	Syzeton sp. Blackburn, 1891		Klepzig et al. 2012
	Vanonus huronicus Casey, 1895	Hardwood (E) Ferro et al. 2012a
	Vanonus sp. Casey, 1895	Pinus taeda (E) Ulyshen et al. 2020
	Vanonus valgus Werner, 1990	Quercus spp. (E) Tigreros 2024
Agyrtidae	Necrophilus pettitii Horn, 1880	Hardwood, extremely decomposed (E) Ferro et al. 2012b
Anamorphidae	Anamorphus sp. LeConte, 1878		Traylor et al. 2023a
	Anamorphus waltoni Blatchley, 1918	Hardwood (E) Ferro and Nguyen 2016
	Bystus ulkei (Crotch, 1873)	Hardwood (E) Ferro et al. 2012a
	Clemmus minor (Crotch, 1873)	Hardwood (E) Ferro and Nguyen 2016	Traylor et al. 2023a
		Pinus taeda, Quercus falcata (H) Gill 2008
		Quercus nigra (E) Ulyshen and Hanula 2009a
	Micropsephodes lundgreni Leschen and Carlton, 2000	Hardwood (E) Ferro et al. 2012a	Traylor et al. 2023a
		Liquidambar styraciflua (E) Ulyshen and Hanula 2009a
		Pinus taeda, Quercus falcata (H) Gill 2008
		Quercus falcata (E) Ferro and Gimmel 2014
Anthicidae	Ischyropalpus sp. LaFerté-Sénectère, 1849	Pinus taeda (E) Ulyshen et al. 2020
Anthribidae	Araecerus coffeae (Fabricius, 1801)	Pinus taeda (H) Gill 2008
	Choragus harrisii LeConte, 1876	Hardwood (E) Ferro and Nguyen 2016
	Choragus sp. Kirby, 1819		Traylor et al. 2023a
	Choragus zimmermanni LeConte, 1876		Traylor et al. 2023a
	Euparius marmoreus (Olivier, 1795)	Quercus spp. (E) Tigreros 2024	Traylor et al. 2023a
		Pinus taeda (E) Ulyshen and Hanula 2009b
		Pinus taeda (H) Gill 2008
	Euparius paganus Gyllenhal, 1833	Quercus spp. (E) Tigreros 2024
		Hardwood (E) Ferro and Nguyen 2016
		Pinus taeda (E) Ulyshen and Hanula 2009b
	Eurymycter tricarinatus Pierce, 1930	Hardwood (E) Ferro et al. 2012a
	Eusphyrus rectus Schaeffer, 1906		Traylor et al. 2023a
	Eusphyrus walshi LeConte, 1876	Hardwood (E) Ferro and Nguyen 2016	Traylor et al. 2023a
	Euxenus jordani Valentine, 1991		Traylor et al. 2023a
	Euxenus punctatus LeConte, 1876	Hardwood (E) Ferro and Nguyen 2016	Traylor et al. 2023a
	Goniocloeus bimaculatus (Olivier, 1795)	Hardwood (E) Ferro and Nguyen 2016	Traylor et al. 2023a
	Ischnocerus infuscatus Fåhraeus, 1839	Quercus spp. (E) Tigreros 2024	Hanula 1996, Traylor et al. 2023a
	Ormiscus saltator LeConte, 1876		Hanula 1996, Traylor et al. 2023a
	Ormiscus sp. Waterhouse, 1845	Hardwood (E) Ferro et al. 2012a	Traylor et al. 2023a
	Piesocorynus mixtus LeConte, 1876	Hardwood (E) Ferro and Nguyen 2016
	Piesocorynus moestus (LeConte, 1824)		Traylor et al. 2023a
	Piesocorynus plagifer Jordan, 1904		Traylor et al. 2023a
	Piesocorynus sp. Dejean, 1834	Quercus nigra, Liquidambar styraciflua (E) Ulyshen and Hanula 2009a
	Pseudochoragus nitens (LeConte, 1884)	Hardwood (E) Ferro and Nguyen 2016
	Toxonotus cornutus (Say, 1831)		Traylor et al. 2023a
Biphyllidae	Diplocoelus rudis (LeConte, 1863)	Hardwood (E) Ferro and Nguyen 2016	Klepzig et al. 2012
		Pinus taeda (E) Ulyshen et al. 2020
		Pinus taeda (E) Ulyshen and Hanula 2009b
		Pinus taeda (E) Ulyshen et al. 2010
		Pinus taeda (E) Ulyshen and Hanula 2010
		Pinus taeda, Eucalyptus benthamii (E) Ulyshen et al. 2024
		Pinus taeda, Quercus falcata (H) Gill 2008
		Quercus falcata (E) Ferro et al. 2009
		Quercus nigra, Pinus taeda, Liquidambar styraciflua (E) Ulyshen and Hanula 2009a
		Pinus palustris, Quercus spp. (E) Tigreros 2024
Bostrichidae	Lichenophanes armiger (LeConte, 1866)		Hanula 1996
	Lichenophanes bicornis (Weber, 1801)	Hardwood (E) Ferro and Nguyen 2016	Hanula 1996, Klepzig et al. 2012, Traylor et al. 2023a
	Lichenophanes sp. Lesne, 1899	Quercus nigra (E) Ulyshen and Hanula 2009a
	Lichenophanes truncaticollis (LeConte, 1866)		Hanula 1996
	Lyctus brunneus (Stephens, 1830)		Hanula 1996
	Lyctus carbonarius Waltl, 1832		Hanula 1996
	Lyctus cavicollis LeConte, 1866		Hanula 1996
	Lyctus linearis (Goeze, 1777)		Hanula 1996
	Melalgus plicatus (LeConte, 1874)		Klepzig et al. 2012
	Micrapate cristicauda Casey, 1898		Traylor et al. 2023a
	Prostephanus punctatus (Say, 1826)		Hanula 1996
	Scobicia bidentata (Horn, 1878)		Hanula 1996
	Stephanopachys cribratus (LeConte, 1866)		Hanula 1996
	Stephanopachys hispidulus (Casey, 1898)		Hanula 1996
	Stephanopachys rugosus (Olivier, 1795)	Pinus taeda (E) Ulyshen et al. 2024	Hanula 1996
	Stephanopachys sp. Waterhouse, 1888	Pinus taeda (E) Ulyshen and Hanula 2009b	Klepzig et al. 2012
	Stephanopachys substriatus (Paykull, 1800)		Hanula 1996
	Trogoxylon parallelopipedum (Melsheimer, 1846)		Hanula 1996
	Xylobiops basilaris (Say, 1824)		Hanula 1996, Klepzig et al. 2012, Traylor et al. 2023a
Bothrideridae	Bothrideres cryptus Stephan, 1989		Klepzig et al. 2012, Traylor et al. 2023a
	Bothrideres geminatus (Say, 1826)	Quercus nigra, Pinus taeda, Liquidambar styraciflua (E) Ulyshen and Hanula 2009a	Traylor et al. 2023a
	Prolyctus exaratus (Melsheimer, 1846)	Quercus nigra (E) Ulyshen and Hanula 2009a
	Sosylus extensus Casey, 1897	Quercus nigra, Liquidambar styraciflua (E) Ulyshen and Hanula 2009a
Brentidae	Arrenodes minutus (Drury, 1773)	Pinus taeda, Quercus falcata (H) Gill 2008	Hanula 1996, Traylor et al. 2023a
		Quercus nigra, Liquidambar styraciflua (E) Ulyshen and Hanula 2009a
Buprestidae	Acmaeodera ornata (Fabricius, 1775)		Hanula 1996, Traylor et al. 2023a
	Acmaeodera pulchella (Herbst, 1801)		Hanula 1996
	Acmaeodera tubulus (Fabricius, 1801)	Hardwood (E) Ferro and Nguyen 2016	Hanula 1996, Traylor et al. 2023a
		Pinus taeda, Eucalyptus benthamii (E) Ulyshen et al. 2024
	Actenodes acornis (Say, 1833)	Hardwood (E) Ferro and Nguyen 2016	Hanula 1996
	Actenodes auronotata Gory and Laporte, 1837		Hanula 1996
	Agrilaxia flavimana (Gory, 1841)	Hardwood (E) Ferro and Nguyen 2016	Hanula 1996, Traylor et al. 2023a
	Agrilus bilineatus (Weber, 1801)	Quercus spp. (E) Tigreros 2024	Hanula 1996, Traylor et al. 2023a
	Agrilus celti Knull, 1920		Hanula 1996
	Agrilus cephalicus LeConte, 1860		Hanula 1996
	Agrilus defectus LeConte, 1860		Hanula 1996, Traylor et al. 2023a
	Agrilus fallax Say, 1833		Hanula 1996
	Agrilus fuscipennis Gory, 1841		Hanula 1996
	Agrilus lecontei Saunders, 1871		Hanula 1996
	Agrilus masculinus Horn, 1891	Hardwood (E) Ferro et al. 2012a	Hanula 1996
	Agrilus obsoletoguttatus Gory, 1841	Hardwood (E) Ferro and Nguyen 2016	Hanula 1996, Traylor et al. 2023a
		Quercus falcata (E) Ferro et al. 2009
	Agrilus olentangyi Champlain and Knull, 1925		Traylor et al. 2023a
	Agrilus otiosus Say, 1833		Hanula 1996
	Agrilus politus (Say, 1825)		Hanula 1996
	Agrilus quadriguttatus Gory, 1841		Hanula 1996
	Agrilus sp. Curtis, 1825	Hardwood (E) Ferro et al. 2012a	Traylor et al. 2023a
		Quercus nigra (E) Ulyshen and Hanula 2009a
	Agrilus subrobustus Saunders, 1873		Traylor et al. 2023a
	Anthaxia quercata (Fabricius, 1801)		Hanula 1996
	Anthaxia viridicornis (Say, 1823)		Hanula 1996
	Anthaxia viridifrons Gory, 1841		Hanula 1996
	Buprestis aprican Herbst, 1801		Hanula 1996
	Buprestis decora Fabricius, 1775		Hanula 1996
	Buprestis fasciata Fabricius, 1787		Hanula 1996
	Buprestis lineata Fabricius, 1775	Pinus palustris (E) Tigreros 2024	Hanula 1996, Klepzig et al. 2012
		Pinus taeda (E) Ulyshen et al. 2020
		Pinus taeda (E) Ulyshen and Hanula 2009b
		Pinus taeda (E) Ulyshen et al. 2024
		Pinus taeda (E) Ulyshen and Hanula 2009a
		Pinus taeda (E) Ulyshen and Hanula 2010
	Buprestis maculipennis Gory, 1840	Pinus taeda (E) Ulyshen and Hanula 2009b	Hanula 1996, Traylor et al. 2023a
		Pinus taeda (E) Ulyshen et al. 2024
	Buprestis rufipes Olivier, 1790		Hanula 1996
	Buprestis salisburyensis Herbst, 1801		Hanula 1996
	Buprestis striata Fabricius, 1775		Hanula 1996
	Chalcophora georgiana (LeConte, 1857)		Hanula 1996
	Chalcophora virginiensis (Drury, 1770)	Pinus palustris (E) Tigreros 2024	Hanula 1996, Klepzig et al. 2012
		Pinus taeda (E) Ulyshen et al. 2020
		Pinus taeda (E) Ulyshen and Hanula 2009b
		Pinus taeda (E) Ulyshen and Hanula 2010
	Chrysobothris adelpha Harold, 1869		Hanula 1996
	Chrysobothris azurea LeConte, 1857		Hanula 1996
	Chrysobothris chrysoela (Illiger, 1800)	Quercus falcata (E) Ferro et al. 2009	Hanula 1996, Traylor et al. 2023a
	Chrysobothris cribraria Mannerheim, 1837	Pinus taeda (E) Ulyshen et al. 2024	Hanula 1996
	Chrysobothris dentipes (Germar, 1824)	Pinus taeda (E) Ulyshen and Hanula 2009b	Hanula 1996
		Pinus taeda (E) Ulyshen et al. 2024
	Chrysobothris femorata (Olivier, 1790)	Quercus nigra, Liquidambar styraciflua (E) Ulyshen and Hanula 2009a	Hanula 1996
	Chrysobothris harrisi (Hentz, 1827)		Hanula 1996
	Chrysobothris pusilla Gory and Laporte, 1837		Hanula 1996
	Chrysobothris rugosiceps Melsheimer, 1845		Hanula 1996, Traylor et al. 2023a
	Chrysobothris scitula Gory, 1841	Hardwood (E) Ferro and Nguyen 2016	Hanula 1996
		Pinus taeda (E) Ulyshen and Hanula 2009b
	Chrysobothris sexsignata Say, 1839	Hardwood (E) Ferro and Nguyen 2016	Hanula 1996
		Quercus nigra (E) Ulyshen and Hanula 2009a
	Chrysobothris sp. Eschscholtz, 1829		Traylor et al. 2023a
	Chrysobothris texana LeConte, 1860		Hanula 1996
	Chrysobothris viridiceps Melsheimer, 1845		Hanula 1996
	Dicerca divaricata (Say, 1823)	Hardwood (E) Ferro et al. 2012a	Hanula 1996
	Dicerca lepida LeConte, 1857		Hanula 1996
	Dicerca lurida (Fabricius, 1775)		Hanula 1996, Traylor et al. 2023a
	Dicerca obscura (Fabricius, 1781)		Hanula 1996
	Dicerca punctulata (Schönherr, 1817)	Pinus taeda (E) Ulyshen and Hanula 2009b	Hanula 1996
		Pinus taeda (E) Ulyshen et al. 2024
	Dicerca spreta (Gory, 1841)		Hanula 1996
	Dicerca tenebrosa (Kirby, 1837)	Pinus taeda (E) Ulyshen et al. 2020	Hanula 1996
	Dicerca tuberculata (Laporte and Gory, 1837)		Hanula 1996
	Mastogenius crenulatus Knull, 1934	Quercus falcata (E) Ferro and Gimmel 2014	Traylor et al. 2023a
	Mastogenius subcyaneus (LeConte, 1860)		Hanula 1996
	Melanophila acuminata (De Geer, 1774)		Hanula 1996
	Phaenops aeneola (Melsheimer, 1845)		Hanula 1996
	Ptosima gibbicollis (Say, 1823)		Hanula 1996, Traylor et al. 2023a
	Spectralia gracilipes (Melsheimer, 1845)		Hanula 1996
	Texania campestris (Say, 1823)		Hanula 1996
	Trachykele lecontei (Gory, 1841)		Hanula 1996
	Xenorhipis brendeli LeConte, 1866	Hardwood (E) Ferro and Nguyen 2016	Hanula 1996
Carabidae	Agonum ferreum Haldeman, 1843	Hardwood (E) Ferro et al. 2012a
	Anillinus cherokee Sokolov and Carlton, 2008	Hardwood, extremely decomposed (E) Ferro et al. 2012b
	Anillinus langdoni Sokolov and Carlton, 2008	Hardwood, extremely decomposed (E) Ferro et al. 2012b
	Anillinus loweae Sokolov and Carlton, 2008	Hardwood (E) Ferro et al. 2012a
	Anillinus sp. Casey, 1918	Pinus taeda (E) Ulyshen and Hanula 2009a
	Apenes sinuata (Say, 1823)	Pinus taeda (E) Ulyshen et al. 2020
	Calathus opaculus LeConte, 1854	Pinus taeda (E) Ulyshen and Hanula 2010
	Clinidium baldufi Bell, 1970	Hardwood (E) Ferro et al. 2012a
		Pinus taeda, Quercus falcata (H) Gill 2008
	Clinidium rosenbergi Bell, 1970	Hardwood (E) Ferro et al. 2012a
	Clinidium sculptile (Newman, 1838)	Hardwood (E) Ferro et al. 2012a
	Clinidium valentinei Bell, 1970	Hardwood, extremely decomposed (E) Ferro et al. 2012b
	Clivina americana Dejean, 1831	Pinus taeda (E) Ulyshen et al. 2020
	Clivina pallida Say, 1823	Pinus taeda (E) Ulyshen et al. 2020
		Pinus taeda (E) Ulyshen and Hanula 2010
	Clivina punctigera LeConte, 1857	Pinus taeda (E) Ulyshen et al. 2020
	Coptodera aerata Dejean, 1825	Pinus taeda (E) Ulyshen and Hanula 2010
		Quercus falcata (H) Gill 2008
		Quercus nigra (E) Ulyshen and Hanula 2009a
	Cyclotrachelus laevipennis (LeConte, 1846)	Pinus taeda (E) Ulyshen and Hanula 2010
	Cymindis limbata Dejean, 1831	Pinus taeda (E) Ulyshen et al. 2020
		Pinus taeda (E) Ulyshen and Hanula 2010
	Cymindis platicollis (Say, 1823)	Pinus taeda (H) Gill 2008
	Dicaelus ambiguus LaFerté-Sénectère, 1841	Pinus taeda (E) Ulyshen and Hanula 2010
	Elaphropus sp. Motchulsky, 1839	Pinus taeda (E) Ulyshen et al. 2020
	Gastrellarius honestus (Say, 1823)	Hardwood (E) Ferro et al. 2012a
		Hardwood, extremely decomposed (E) Ferro et al. 2012b
	Harpalus protractus Casey, 1914	Pinus taeda (E) Ulyshen and Hanula 2010
	Harpalus spadiceus Dejean, 1829	Hardwood (E) Ferro et al. 2012a
		Hardwood, extremely decomposed (E) Ferro et al. 2012b
	Helluomorphoides clairvillei (Dejean, 1831)	Pinus taeda (E) Ulyshen and Hanula 2010
	Mioptachys ﬂavicauda (Say, 1823)	Hardwood (E) Ferro and Nguyen 2016	Klepzig et al. 2012, Traylor et al. 2023a
		Hardwood (E) Ferro et al. 2012a
		Pinus taeda (E) Ulyshen et al. 2020
		Pinus taeda (E) Ulyshen and Hanula 2009b
		Pinus taeda (E) Ulyshen et al. 2024
		Pinus taeda (E) Ulyshen et al. 2010
		Pinus taeda (E) Ulyshen and Hanula 2010
		Pinus taeda, Quercus falcata (H) Gill 2008
		Quercus nigra, Pinus taeda, Liquidambar styraciflua (E) Ulyshen and Hanula 2009a
		Pinus palustris, Quercus spp. (E) Tigreros 2024
	Mochtherus tetraspilotus (Macleay, 1825)	Pinus taeda (H) Gill 2008
	Morion monilicornis (Latreille, 1805)	Pinus palustris (E) Tigreros 2024
	Olisthopus parmatus (Say, 1823)	Hardwood, extremely decomposed (E) Ferro et al. 2012b
	Omoglymmius americanus (Laporte, 1836)	Liquidambar styraciflua (E) Ulyshen and Hanula 2009a
		Pinus taeda (H) Gill 2008
		Pinus taeda (E) Ulyshen et al. 2020
	Paraclivina bipustulata (Fabricius, 1798)	Pinus taeda (E) Ulyshen et al. 2020
	Paratachys sp. Casey, 1918	Pinus taeda (E) Ulyshen et al. 2020
	Perigona nigriceps (Dejean, 1831)	Pinus taeda (E) Ulyshen and Hanula 2010
	Perigona pallipennis (LeConte, 1853)	Liquidambar styraciflua (E) Ulyshen and Hanula 2009a
		Pinus taeda (E) Ulyshen and Hanula 2010
		Quercus falcata (H) Gill 2008
	Philorhizus atriceps (LeConte, 1880)	Quercus falcata (E) Ferro and Gimmel 2014
	Phloeoxena signata (Dejean, 1825)	Pinus taeda, Liquidambar styraciflua (E) Ulyshen and Hanula 2009a
		Pinus taeda, Quercus falcata (H) Gill 2008
		Pinus palustris (E) Tigreros 2024
	Piesmus submarginatus (Say, 1823)	Pinus taeda (E) Ulyshen et al. 2020
		Pinus taeda (E) Ulyshen and Hanula 2009b
		Pinus taeda (E) Ulyshen and Hanula 2010
		Pinus taeda, Quercus falcata (H) Gill 2008
	Polyderis laevis (Say, 1823)	Hardwood (E) Ferro et al. 2012a
		Hardwood, extremely decomposed (E) Ferro et al. 2012b
		Pinus taeda (E) Ulyshen et al. 2020
		Pinus taeda (E) Ulyshen and Hanula 2009a
		Pinus taeda (E) Ulyshen and Hanula 2010
		Quercus falcata (H) Gill 2008
	Pseudaptinus lecontei (Dejean, 1831)	Pinus taeda (E) Ulyshen et al. 2020
	Pterostichus moestus (Say, 1823)	Hardwood, extremely decomposed (E) Ferro et al. 2012b
	Pterostichus tristis (Dejean, 1828)	Hardwood (E) Ferro et al. 2012a
		Hardwood (H) Garrick et al. 2019
	Serranillus dunavani (Jeannel, 1963)	Hardwood, extremely decomposed (E) Ferro et al. 2012b
	Serranillus sp. Barr, 1995	Hardwood, extremely decomposed (E) Ferro et al. 2012b
	Tachyta inornata (Say, 1823)	Pinus taeda (E) Ulyshen and Hanula 2009b
		Pinus taeda (E) Ulyshen et al. 2024
		Pinus taeda (E) Ulyshen et al. 2010
		Pinus taeda (E) Ulyshen and Hanula 2010
		Quercus nigra, Pinus taeda, Liquidambar styraciflua (E) Ulyshen and Hanula 2009a
	Tachyta nana (Gyllenhal, 1810)		Klepzig et al. 2012
	Tachyta sp. Kirby, 1837	Pinus palustris, Quercus spp. (E) Tigreros 2024
	Trechus vandykei Barr, 1979	Hardwood (E) Ferro et al. 2012a
		Hardwood, extremely decomposed (E) Ferro et al. 2012b
Cerambycidae	Acanthocinus nodosus (Fabricius, 1775)	Pinus taeda (E) Ulyshen and Hanula 2009b
		Pinus taeda (H) Gill 2008
		Pinus taeda (E) Ulyshen and Hanula 2009a
		Pinus taeda (E) Ulyshen and Hanula 2010
	Acanthocinus obsoletus (Olivier, 1795)	Pinus taeda (E) Ulyshen and Hanula 2009b	Klepzig et al. 2012
		Pinus taeda (E) Ulyshen et al. 2024
		Pinus taeda (E) Ulyshen and Hanula 2009a
		Pinus taeda (E) Ulyshen and Hanula 2010
	Achryson surinamum (Linnaeus, 1767)		Hanula 1996
	Acmaeops discoideus (Haldeman, 1847)		Hanula 1996
	Acmaeops proteus (Kirby in Richardson, 1837)		Hanula 1996
	Aegomorphus modestus (Gyllenhal in Schoenherr, 1817)	Hardwood (E) Ferro et al. 2012a	Hanula 1996, Traylor et al. 2023a
		Liquidambar styraciflua (E) Ulyshen and Hanula 2009a
	Aegomorphus morrisi (Uhler, 1855)		Hanula 1996
	Aegomorphus quadrigibbus (Say, 1835)	Hardwood (E) Ferro et al. 2012a	Hanula 1996
		Liquidambar styraciflua (E) Ulyshen and Hanula 2009a
	Analeptura lineola (Say, 1824)	Hardwood (E) Ferro et al. 2012a	Hanula 1996, Traylor et al. 2023a
	Ancylocera bicolor (Olivier, 1795)		Hanula 1996, Traylor et al. 2023a
	Anelaphus inermis (Newman, 1840)		Hanula 1996
	Anelaphus parallelus (Newman, 1840)		Hanula 1996, Traylor et al. 2023a
	Anelaphus pumilus (Newman, 1840)	Quercus falcata (E) Ferro et al. 2009	Hanula 1996, Klepzig et al. 2012, Traylor et al. 2023a
	Anelaphus villosus (Fabricius, 1792)	Quercus falcata (E) Ferro et al. 2009	Hanula 1996, Traylor et al. 2023a
	Anoplodera pubera (Say, 1826)	Hardwood (E) Ferro et al. 2012a
	Anthophylax attenuatus (Haldeman, 1847)		Hanula 1996
	Anthophylax cyaneus (Haldeman, 1847)		Hanula 1996
	Anthophylax hoffmani Beutenmueller, 1903		Hanula 1996
	Anthophylax viridis LeConte, 1850		Hanula 1996
	Arhopalus rusticus (Linnaeus, 1758)	Pinus taeda (E) Ulyshen et al. 2024	Hanula 1996, Klepzig et al. 2012
	Asemum australe LeConte, 1850		Hanula 1996
	Asemum striatum (Linnaeus, 1758)	Pinus taeda (E) Ulyshen and Hanula 2009b	Hanula 1996, Traylor et al. 2023a
		Pinus taeda (E) Ulyshen et al. 2024
		Pinus taeda (H) Gill 2008
	Astylidius parvus (LeConte, 1873)		Traylor et al. 2023a
	Astylopsis arcuata (LeConte, 1878)		Traylor et al. 2023a
	Astylopsis macula (Say, 1826)	Hardwood (E) Ferro et al. 2012a	Traylor et al. 2023a
	Astylopsis perplexa (Haldeman, 1847)		Klepzig et al. 2012
	Astylopsis sexguttata (Say, 1826)	Hardwood (E) Ferro and Nguyen 2016
		Pinus taeda (E) Ulyshen and Hanula 2009b
		Pinus taeda (E) Ulyshen et al. 2024
		Pinus taeda (E) Ulyshen and Hanula 2009a
	Ataxia crypta (Say, 1831)		Hanula 1996
	Atimia confusa (Say, 1826)		Hanula 1996
	Batyle ignicollis (Say, 1824)		Hanula 1996
	Bellamira scalaris (Say, 1826)	Hardwood (E) Ferro et al. 2012a	Hanula 1996, Traylor et al. 2023a
	Brachyleptura circumdata (Olivier, 1795)		Hanula 1996, Traylor et al. 2023a
	Brachyleptura rubrica (Say, 1824)		Hanula 1996
	Brachyleptura vagans (Olivier, 1795)		Hanula 1996
	Callidium antennatum Newman, 1838		Hanula 1996
	Callidium frigidum Casey, 1912		Hanula 1996
	Callidium texanum Schaeffer, 1917		Hanula 1996
	Calloides nobilis (Harris, 1837)		Hanula 1996
	Centrodera decolorata (Harris, 1841)		Hanula 1996
	Charisalia americana (Haldeman, 1847)		Hanula 1996
	Clytoleptus albofasciatus (Laporte and Gory, 1835)		Hanula 1996, Traylor et al. 2023a
	Clytus marginicollis Laporte and Gory, 1835		Hanula 1996
	Clytus ruricola (Olivier, 1795)	Hardwood (E) Ferro et al. 2012a	Hanula 1996, Traylor et al. 2023a
	Curius dentatus Newman, 1840	Hardwood (E) Ferro and Nguyen 2016	Hanula 1996, Klepzig et al. 2012, Traylor et al. 2023a
		Liquidambar styraciflua (E) Ulyshen and Hanula 2009a
	Cyrtinus pygmaeus (Haldeman, 1847)	Quercus falcata (E) Ferro et al. 2009	Traylor et al. 2023a
		Quercus falcata (H) Gill 2008
	Cyrtophorus verrucosus (Olivier, 1795)	Hardwood (E) Ferro et al. 2012a	Hanula 1996, Traylor et al. 2023a
	Dere thoracica White, 1855		Traylor et al. 2023a
	Derobrachus brevicollis Audinet-Serville, 1832		Hanula 1996
	Dorcaschema alternatum (Say, 1824)		Hanula 1996
	Dorcaschema cinereum (Olivier, 1795)		Hanula 1996, Traylor et al. 2023a
	Dryobius sexnotatus Linsley, 1957		Hanula 1996
	Eburia distincta Haldeman, 1847		Hanula 1996
	Eburia haldemani LeConte, 1851		Hanula 1996
	Eburia quadrigeminata (Say, 1826)		Hanula 1996, Klepzig et al. 2012, Traylor et al. 2023a
	Ecyrus dasycerus (Say, 1827)	Hardwood (E) Ferro and Nguyen 2016	Hanula 1996, Traylor et al. 2023a
		Quercus falcata (E) Ferro et al. 2009
	Elaphidion mucronatum (Say, 1824)	Hardwood (E) Ferro et al. 2012a	Hanula 1996, Klepzig et al. 2012, Traylor et al. 2023a
		Liquidambar styraciflua (E) Ulyshen and Hanula 2009a
	Elytroleptus floridanus (LeConte, 1862)		Traylor et al. 2023a
	Enaphalodes atomarius (Drury, 1773)		Hanula 1996, Klepzig et al. 2012, Traylor et al. 2023a
	Enaphalodes hispicornis (Linnaeus, 1767)		Hanula 1996
	Etorofus subhamatus (Randall, 1838)		Hanula 1996
	Euderces picipes (Fabricius, 1787)	Quercus falcata (E) Ferro et al. 2009	Hanula 1996, Traylor et al. 2023a
	Euderces pini (Olivier, 1795)	Quercus falcata (E) Ferro et al. 2009	Traylor et al. 2023a
	Eupogonius pauper LeConte, 1852	Hardwood (E) Ferro and Nguyen 2016	Hanula 1996, Traylor et al. 2023a
		Hardwood (E) Ferro et al. 2012a
	Eupogonius subarmatus (LeConte, 1859)		Hanula 1996
	Eupogonius tomentosus (Haldeman, 1847)	Pinus taeda (E) Ulyshen and Hanula 2009b	Hanula 1996, Klepzig et al. 2012
		Pinus taeda (E) Ulyshen et al. 2024
	Evodinus monticola (Randall, 1838)		Hanula 1996
	Gaurotes cyanipennis (Say, 1824)		Hanula 1996, Traylor et al. 2023a
	Gnathacmaeops pratensis (Laicharting, 1784)		Hanula 1996
	Goes debilis LeConte, 1852		Traylor et al. 2023a
	Gracilia minuta (Fabricius, 1781)		Hanula 1996
	Grammoptera exigua (Newman, 1841)	Hardwood (E) Ferro et al. 2012a
	Grammoptera haematites (Newman, 1841)		Traylor et al. 2023a
	Grammoptera subargentata (Kirby in Richardson, 1837)		Hanula 1996
	Graphisurus despectus (LeConte, 1850)		Traylor et al. 2023a
	Graphisurus fasciatus (De Geer, 1775)	Hardwood (H) Garrick et al. 2019	Klepzig et al. 2012, Traylor et al. 2023a
	Hebestola pullata (Haldeman, 1847)		Hanula 1996
	Hesperophanes pubescens (Haldeman, 1847)		Hanula 1996
	Heterachthes ebenus Newman, 1840		Hanula 1996
	Heterachthes pallidus Haldeman, 1847		Hanula 1996
	Heterachthes quadrimaculatus Haldeman, 1847		Traylor et al. 2023a
	Hylotrupes bajulus (Linnaeus, 1758)		Hanula 1996
	Hyperplatys aspersa (Say, 1824)	Hardwood (E) Ferro et al. 2012a
	Judolia cordifera (Olivier, 1795)		Hanula 1996, Traylor et al. 2023a
	Judolia montivagans (Couper, 1864)		Hanula 1996
	Knulliana cincta (Drury, 1773)	Eucalyptus benthamii (E) Ulyshen et al. 2024	Hanula 1996, Klepzig et al. 2012, Traylor et al. 2023a
	Leptorhabdium pictum (Haldeman, 1847)	Hardwood (E) Ferro et al. 2012a	Hanula 1996
	Leptostylopsis planidorsus (LeConte, 1873)	Hardwood (E) Ferro and Nguyen 2016	Traylor et al. 2023a
		Liquidambar styraciflua (E) Ulyshen and Hanula 2009a
	Leptostylus asperatus (Haldeman, 1847)	Liquidambar styraciflua (E) Ulyshen and Hanula 2009a	Traylor et al. 2023a
	Leptostylus transversus (Gyllenhal in Schoenherr, 1817)	Hardwood (E) Ferro and Nguyen 2016	Klepzig et al. 2012
		Hardwood (E) Ferro et al. 2012a
	Leptura abdominalis (Haldeman, 1847)		Hanula 1996
	Leptura emarginata Fabricius, 1787		Hanula 1996
	Lepturges angulatus (LeConte, 1852)	Hardwood (E) Ferro and Nguyen 2016	Traylor et al. 2023a
	Lepturges confluens (Haldeman, 1847)	Hardwood (E) Ferro et al. 2012a	Traylor et al. 2023a
		Liquidambar styraciflua (E) Ulyshen and Hanula 2009a
	Lepturges symmetricus (Haldeman, 1847)		Traylor et al. 2023a
	Lepturopsis biforis (Newman, 1841)		Hanula 1996
	Liopinus alpha (Say, 1827)	Liquidambar styraciflua (E) Ulyshen and Hanula 2009a	Traylor et al. 2023a
		Quercus falcata (E) Ferro et al. 2009
	Lycochoriolaus lateralis (Olivier, 1795)	Hardwood (E) Ferro and Nguyen 2016	Traylor et al. 2023a
	Megacyllene caryae (Gahan, 1908)		Hanula 1996
	Megacyllene robiniae (Forster, 1771)		Hanula 1996
	Metacmaeops vittata (Swederus, 1787)		Hanula 1996, Traylor et al. 2023a
	Methia necydalea (Fabricius, 1798)	Hardwood (E) Ferro and Nguyen 2016	Traylor et al. 2023a
	Methia pusilla (Newman, 1840)		Hanula 1996
	Michthisoma heterodoxum LeConte, 1850		Hanula 1996
	Microclytus gazellula (Haldeman, 1847)		Hanula 1996
	Microgoes oculatus (LeConte, 1862)	Hardwood (E) Ferro et al. 2012a	Hanula 1996
	Molorchus bimaculatus Say, 1824	Hardwood (E) Ferro et al. 2012a	Traylor et al. 2023a
	Monochamus carolinensis (Olivier, 1792)	Pinus taeda (E) Ulyshen and Hanula 2009a	Hanula 1996, Klepzig et al. 2012
		Pinus taeda (E) Ulyshen et al. 2024
	Monochamus marmorator Kirby in Richardson, 1837		Hanula 1996
	Monochamus notatus (Drury, 1773)		Hanula 1996
	Monochamus scutellatus (Say, 1824)		Hanula 1996
	Monochamus titillator (Fabricius, 1775)	Pinus palustris (E) Tigreros 2024	Hanula 1996
		Pinus taeda (E) Ulyshen and Hanula 2009b
		Pinus taeda (E) Ulyshen and Hanula 2010
		Pinus taeda, Liquidambar styraciflua (E) Ulyshen and Hanula 2009a
	Neandra brunnea (Fabricius, 1798)	Hardwood (E) Ferro et al. 2012a
		Pinus taeda (E) Ulyshen et al. 2020
	Necydalis mellita (Say, 1835)		Hanula 1996
	Neoclytus acuminatus (Fabricius, 1775)	Quercus falcata (E) Ferro et al. 2009	Hanula 1996, Klepzig et al. 2012, Traylor et al. 2023a
	Neoclytus caprea (Say, 1824)		Hanula 1996
	Neoclytus horridus (LeConte, 1862)		Hanula 1996, Traylor et al. 2023a
	Neoclytus mucronatus (Fabricius, 1775)		Hanula 1996, Traylor et al. 2023a
	Neoclytus scutellaris (Olivier, 1790)	Quercus nigra (E) Ulyshen and Hanula 2009a	Hanula 1996, Traylor et al. 2023a
		Quercus spp. (E) Tigreros 2024
	Neoptychodes trilineatus (Linnaeus, 1771)		Hanula 1996
	Nyssodrysina haldemani (LeConte, 1852)		Traylor et al. 2023a
	Obrium howdeni Knull, 1955		Hanula 1996
	Obrium maculatum (Olivier, 1795)	Quercus falcata (E) Ferro et al. 2009	Hanula 1996, Klepzig et al. 2012, Traylor et al. 2023a
	Obrium rufulum Gahan, 1908		Hanula 1996, Traylor et al. 2023a
	Oeme rigida (Say, 1826)		Hanula 1996
	Oplosia nubila (LeConte, 1862)	Hardwood (E) Ferro et al. 2012a
	Ornithia mexicana (Sturm, 1843)		Hanula 1996
	Orthosoma brunneum (Forster, 1771)	Hardwood (H) Garrick et al. 2019	Hanula 1996, Klepzig et al. 2012, Traylor et al. 2023a
		Pinus taeda (E) Ulyshen et al. 2020
	Parandra brunnea Fall, 1901		Hanula 1996
	Parandra polita Say, 1835		Hanula 1996
	Phymatodes aereus (Newman, 1838)		Hanula 1996
	Phymatodes testaceus (Linnaeus, 1758)		Hanula 1996
	Phymatodes varius (Fabricius, 1776)		Hanula 1996
	Physocnemum andreae (Haldeman, 1847)		Hanula 1996
	Physocnemum brevilineum (Say, 1824)		Hanula 1996
	Physocnemum violaceipenne Hamilton, 1896		Hanula 1996
	Pidonia ruficollis (Say, 1824)	Hardwood (E) Ferro et al. 2012a	Hanula 1996
	Plectromerus dentripes (Olivier, 1790)		Hanula 1996
	Plinthocoelium suaveolens (Linnaeus, 1768)		Hanula 1996
	Pogonocherus mixtus Haldeman, 1847		Hanula 1996
	Prionus pocularis Dalman in Schoenherr, 1817		Hanula 1996, Klepzig et al. 2012
	Pronocera collaris (Kirby in Richardson, 1837)		Hanula 1996
	Psenocerus supernotatus (Say, 1823)		Hanula 1996, Traylor et al. 2023a
	Psyrassa pertenuis (Casey, 1924)		Hanula 1996
	Psyrassa unicolor (Randall, 1838)		Hanula 1996
	Purpuricenus axillaris Haldeman, 1847		Hanula 1996
	Purpuricenus humeralis (Fabricius, 1798)		Hanula 1996
	Rhagium inquisitor (Linnaeus, 1758)		Hanula 1996, Traylor et al. 2023a
	Rhopalophora longipes (Say, 1824)		Hanula 1996
	Saperda discoidea Fabricius, 1798		Traylor et al. 2023a
	Saperda imitans Felt and Joutel, 1904		Traylor et al. 2023a
	Saperda lateralis Fabricius, 1775		Traylor et al. 2023a
	Saperda tridentata Olivier, 1795		Traylor et al. 2023a
	Saperda vestita Say, 1824	Hardwood (E) Ferro et al. 2012a
	Sarosesthes fulminans (Fabricius, 1775)		Hanula 1996
	Scaphinus muticus (Fabricius, 1801)		Hanula 1996
	Semanotus ligneus (Fabricius, 1787)		Hanula 1996
	Semanotus litigiosus (Casey, 1891)		Hanula 1996
	Smodicum cucujiforme (Say, 1826)		Hanula 1996, Traylor et al. 2023a
	Sphenostethus taslei (Buquet, 1841)		Hanula 1996, Traylor et al. 2023a
	Spondylis upiformis Mannerheim, 1843		Hanula 1996
	Stenocorus cinnamopterus (Randall, 1838)		Traylor et al. 2023a
	Stenocorus cylindricollis (Say, 1824)		Hanula 1996
	Stenodontes dasytomus (Say, 1824)	Quercus falcata (H) Gill 2008	Hanula 1996
	Stenosphenus notatus (Olivier, 1795)		Hanula 1996, Traylor et al. 2023a
	Stenosphenus pinorum Casey, 1924		Hanula 1996
	Sternidius alpha (Say 1826)		Klepzig et al. 2012
	Sternidius mimeticus (Casey, 1891)	Hardwood (E) Ferro and Nguyen 2016
	Sternidius misellus (LeConte, 1852)	Hardwood (E) Ferro and Nguyen 2016
	Sternidius punctatus (Haldeman, 1847)	Hardwood (E) Ferro and Nguyen 2016
	Strangalepta abbreviata (Germar, 1824)	Hardwood (E) Ferro et al. 2012a	Hanula 1996
	Strangalepta pubera (Say, 1826)		Hanula 1996
	Strangalia acuminata (Olivier, 1795)		Hanula 1996, Traylor et al. 2023a
	Strangalia bicolor (Swederus, 1787)		Traylor et al. 2023a
	Strangalia famelica Newman, 1841	Hardwood (E) Ferro and Nguyen 2016	Traylor et al. 2023a
	Strangalia luteicornis (Fabricius, 1775)	Hardwood (E) Ferro et al. 2012a	Hanula 1996, Traylor et al. 2023a
	Strangalia occidentalis Linsley and Chemsak, 1976		Hanula 1996
	Strophiona nitens (Forster, 1771)		Hanula 1996
	Styloleptus biustus (LeConte, 1852)		Klepzig et al. 2012, Traylor et al. 2023a
	Tessaropa tenuipes (Haldeman, 1846)	Quercus falcata (E) Ferro et al. 2009	Traylor et al. 2023a
	Tilloclytus geminatus (Haldeman, 1847)		Traylor et al. 2023a
	Trachysida mutabilis (Newman, 1841)	Hardwood (E) Ferro et al. 2012a	Hanula 1996, Traylor et al. 2023a
	Tragidion coquus (Linnaeus, 1758)		Hanula 1996
	Trigonarthis proxima (Say, 1824)		Hanula 1996
	Trigonarthris subpubescens Kirby in Richardson, 1837	Pinus taeda (E) Ulyshen et al. 2010	Hanula 1996
	Tylonotus bimaculatus Haldeman, 1847		Hanula 1996
	Typocerus acuticauda Casey, 1913		Traylor et al. 2023a
	Typocerus deceptus Knull, 1929		Traylor et al. 2023a
	Typocerus lunulatus (Swederus, 1787)		Hanula 1996, Klepzig et al. 2012
	Typocerus velutinus (Olivier, 1795)	Hardwood (E) Ferro et al. 2012a	Hanula 1996, Klepzig et al. 2012, Traylor et al. 2023a
	Typocerus zebra (Olivier, 1795)	Pinus taeda (E) Ulyshen et al. 2020	Hanula 1996, Klepzig et al. 2012, Traylor et al. 2023a
		Pinus taeda (E) Ulyshen and Hanula 2009b
		Pinus taeda (E) Ulyshen et al. 2024
		Pinus palustris (E) Tigreros 2024
	Urgleptes facetus (Say, 1828)		Traylor et al. 2023a
	Urgleptes foveatocollis (Hamilton in Leng and Hamilton, 1896)	Hardwood (E) Ferro et al. 2012a
	Urgleptes querci (Fitch, 1858)	Hardwood (E) Ferro et al. 2012a	Traylor et al. 2023a
	Urgleptes signatus (LeConte, 1852)		Traylor et al. 2023a
	Urographis fasciatus (DeGeer, 1775)	Hardwood (E) Ferro et al. 2012a
		Quercus falcata (H) Gill 2008
		Quercus nigra, Liquidambar styraciflua (E) Ulyshen and Hanula 2009a
	Xestoleptura octonotata (Say, 1824)		Hanula 1996
	Xylotrechus colonus (Fabricius, 1775)	Quercus nigra, Pinus taeda, Liquidambar styraciflua (E) Ulyshen and Hanula 2009a	Hanula 1996, Klepzig et al. 2012, Traylor et al. 2023a
	Xylotrechus integer (Haldeman, 1847)		Hanula 1996
	Xylotrechus nitidus (Horn, 1860)	Hardwood (E) Ferro et al. 2012a
	Xylotrechus sagittatus (Germar, 1821)	Pinus taeda (E) Ulyshen and Hanula 2009b	Hanula 1996, Klepzig et al. 2012
		Pinus taeda (E) Ulyshen et al. 2010
		Pinus taeda (H) Gill 2008
		Pinus taeda (E) Ulyshen and Hanula 2010
		Pinus taeda, Liquidambar styraciflua (E) Ulyshen and Hanula 2009a
	Zaplous annulatus (Chevrolat, 1862)		Traylor et al. 2023a
Cerylonidae	Cerylon castaneum Say, 1826	Hardwood (E) Ferro et al. 2012a	Traylor et al. 2023a
	Cerylon unicolor (Ziegler, 1845)	Hardwood (E) Ferro et al. 2012a	Traylor et al. 2023a
		Pinus taeda (E) Ulyshen and Hanula 2009b
		Pinus taeda (E) Ulyshen and Hanula 2010
		Pinus taeda, Quercus falcata (H) Gill 2008
		Quercus nigra, Pinus taeda, Liquidambar styraciflua (E) Ulyshen and Hanula 2009a
	Mychocerus striatus (Sen Gupta and Crowson, 1973)	Hardwood (E) Ferro et al. 2012a
		Hardwood, extremely decomposed (E) Ferro et al. 2012b
	Philothermus glabriculus LeConte, 1863	Hardwood (E) Ferro et al. 2012a	Klepzig et al. 2012
		Hardwood (E) Ferro and Nguyen 2016
		Hardwood, extremely decomposed (E) Ferro et al. 2012b
		Pinus taeda (E) Ulyshen and Hanula 2009b
		Pinus taeda (E) Ulyshen et al. 2020
		Pinus taeda (E) Ulyshen et al. 2010
		Pinus taeda (E) Ulyshen and Hanula 2010
		Pinus taeda, Eucalyptus benthamii (E) Ulyshen et al. 2024
		Pinus taeda, Quercus falcata (H) Gill 2008
		Quercus nigra, Pinus taeda, Liquidambar styraciflua (E) Ulyshen and Hanula 2009a
		Pinus palustris, Quercus spp. (E) Tigreros 2024
	Philothermus puberulus Schwarz, 1878	Pinus palustris, Quercus spp. (E) Tigreros 2024
	Philothermus stephani Gimmel & Ślipiński, 2007	Hardwood, extremely decomposed (E) Ferro et al. 2012b
Chelonariidae	Chelonarium lecontei Thomson, 1867	Liquidambar styraciflua (E) Ulyshen and Hanula 2009a
Chrysomelidae	Altica sp. Geoffroy, 1762	Hardwood, extremely decomposed (E) Ferro et al. 2012b
	Cryptocephalus quadruplex Newman, 1841	Hardwood (E) Ferro et al. 2012a
	Donacia sp. Fabricius, 1775	Eucalyptus benthamii (E) Ulyshen et al. 2024
	Odontota dorsalis (Thunberg, 1805)	Hardwood, extremely decomposed (E) Ferro et al. 2012b
	Paria fragariae Wilcox, 1954	Pinus taeda (H) Gill 2008
	Tymnes sp. Chapuis, 1874	Hardwood (E) Ferro et al. 2012a
Ciidae	Ceracis pullulus (Casey, 1898)	Quercus spp. (E) Tigreros 2024
	Ceracis sallei (Mellié, 1848)	Hardwood (E) Ferro et al. 2012a
	Ceracis singularis (Dury, 1917)	Hardwood (E) Ferro et al. 2012a
	Ceracis sp. Mellié, 1848	Hardwood (E) Ferro et al. 2012a
		Hardwood, extremely decomposed (E) Ferro et al. 2012b
	Ceracis thoracicornis (Ziegler, 1845)	Hardwood (E) Ferro et al. 2012a
		Quercus spp. (E) Tigreros 2024
	Cis castlei (Dury, 1917)	Quercus spp. (E) Tigreros 2024
	Cis congestus Casey, 1898	Pinus palustris, Quercus spp. (E) Tigreros 2024
	Cis creberrimus Mellié, 1848	Pinus taeda, Quercus falcata (H) Gill 2008
		Pinus palustris, Quercus spp. (E) Tigreros 2024
	Cis fuscipes Mellié, 1848	Hardwood (E) Ferro et al. 2012a
	Cis miles (Casey, 1898)	Eucalyptus benthamii (E) Ulyshen et al. 2024
		Hardwood (E) Ferro et al. 2012a
		Pinus palustris, Quercus spp. (E) Tigreros 2024
	Cis rotundulus Lawrence, 1971	Pinus taeda, Eucalyptus benthamii (E) Ulyshen et al. 2024
		Pinus palustris, Quercus spp. (E) Tigreros 2024
	Cis sp. Latreille, 1796		Klepzig et al. 2012, Traylor et al. 2023a
	Cis stereophilus Lawrence, 1971	Quercus spp. (E) Tigreros 2024
	Cis ursulinus Casey, 1898	Pinus taeda (E) Ulyshen et al. 2024
		Pinus palustris, Quercus spp. (E) Tigreros 2024
	Hadreule elongatula (Gyllenhal, 1827)	Pinus palustris (E) Tigreros 2024
	Malacocis brevicollis (Casey, 1898)	Quercus spp. (E) Tigreros 2024
	Octotemnus laevis Casey, 1898	Hardwood (E) Ferro et al. 2012a
		Quercus falcata (E) Ferro and Gimmel 2014
	Octotemnus sp. Mellié, 1847	Pinus palustris, Quercus spp. (E) Tigreros 2024	Traylor et al. 2023a
	Orthocis longulus Dury, 1917	Hardwood (E) Ferro and Nguyen 2016
		Quercus falcata (E) Ferro and Gimmel 2014
	Orthocis punctatus (Mellié, 1848)	Hardwood (E) Ferro and Nguyen 2016
	Orthocis sp. Casey, 1898		Traylor et al. 2023a
	Orthocis transversatus (Kraus, 1908)	Hardwood (E) Ferro and Nguyen 2016
	Rhopalodontus sp. Mellié, 1847	Hardwood (E) Ferro et al. 2012a
	Strigocis opalescens (Casey, 1898)	Hardwood, extremely decomposed (E) Ferro et al. 2012b
Cleridae	Ababa tantilla (LeConte, 1866)	Quercus nigra (E) Ulyshen and Hanula 2009a
	Chariessa pilosa (Forster, 1781)	Hardwood (E) Ferro and Nguyen 2016	Traylor et al. 2023a
		Quercus nigra (E) Ulyshen and Hanula 2009a
	Cregya mixta (LeConte, 1866)		Traylor et al. 2023a
	Cregya oculata (Say, 1835)		Traylor et al. 2023a
	Cymatodera bicolor (Say, 1825)	Hardwood (E) Ferro et al. 2012a	Traylor et al. 2023a
	Cymatodera inornata (Say, 1825)	Quercus falcata (E) Ferro and Gimmel 2014	Traylor et al. 2023a
	Cymatodera undulata (Say, 1825)	Pinus taeda (E) Ulyshen and Hanula 2009a
	Cymatodera wolcotti Barr, 1950	Hardwood (E) Ferro and Nguyen 2016	Klepzig et al. 2012
	Enoclerus ichneumoneus (Fabricius, 1777)		Traylor et al. 2023a
	Enoclerus nigripes (Say, 1823)		Traylor et al. 2023a
	Madoniella dislocata (Say, 1825)	Quercus falcata (E) Ferro et al. 2009	Traylor et al. 2023a
	Neorthopleura thoracica (Say, 1823)	Hardwood (E) Ferro and Nguyen 2016	Klepzig et al. 2012, Traylor et al. 2023a
		Quercus falcata (E) Ferro et al. 2009
		Quercus nigra (E) Ulyshen and Hanula 2009a
	Phyllobaenus humeralis (Say, 1823)		Traylor et al. 2023a
	Phyllobaenus pallipennis (Say, 1825)		Traylor et al. 2023a
	Phyllobaenus unifasciatus (Say, 1825)		Traylor et al. 2023a
	Phyllobaenus verticalis (Say, 1835)		Traylor et al. 2023a
	Placopterus thoracicus (Olivier, 1795)		Traylor et al. 2023a
	Priocera castanea (Newman, 1838)	Pinus palustris (E) Tigreros 2024	Klepzig et al. 2012
		Pinus taeda (E) Ulyshen et al. 2020
		Pinus taeda (E) Ulyshen and Hanula 2009b
		Pinus taeda (E) Ulyshen and Hanula 2010
		Pinus taeda, Liquidambar styraciflua (E) Ulyshen and Hanula 2009a
	Pyticeroides laticornis (Say, 1835)		Traylor et al. 2023a
	Thanasimus dubius (Fabricius, 1776)	Pinus taeda (E) Ulyshen and Hanula 2010
Coccinellidae	Exochomus marginipennis (LeConte, 1824)	Quercus falcata (H) Gill 2008
	Harmonia axyridis (Pallas, 1773)	Pinus taeda (E) Ulyshen and Hanula 2010
Corylophidae	Arthrolips fasciata (Erichson, 1842)	Pinus taeda (H) Gill 2008	Klepzig et al. 2012
	Arthrolips sp. Wollaston, 1854	Pinus palustris (E) Tigreros 2024
		Hardwood (E) Ferro and Nguyen 2016
	Arthrolips splendens (Schwarz, 1878)	Pinus taeda (H) Gill 2008
	Clypastracea sp. Haldeman, 1842		Klepzig et al. 2012
	Clypastraea lunata (LeConte, 1852)	Hardwood (E) Ferro and Nguyen 2016
	Clypastraea specularis (Casey, 1900)	Quercus falcata (E) Ferro and Gimmel 2014
		Quercus falcata (H) Gill 2008
	Holopsis carolinae (Casey, 1900)	Quercus falcata (E) Ferro et al. 2009
	Holopsis sp. Broun, 1883	Hardwood (E) Ferro and Nguyen 2016
		Hardwood, extremely decomposed (E) Ferro et al. 2012b
	Sericoderus sp. Stephens, 1829	Pinus palustris, Quercus spp. (E) Tigreros 2024
		Hardwood (E) Ferro et al. 2012a
Cryptophagidae	Atomaria sp. Stephens, 1829	Pinus taeda, Liquidambar styraciflua (E) Ulyshen and Hanula 2009a
		Hardwood (E) Ferro et al. 2012a
	Caenoscelis sp. Thomson, 1863	Hardwood (E) Ferro et al. 2012a
	Cryptophagus sp. Herbst, 1792	Hardwood (E) Ferro et al. 2012a	Klepzig et al. 2012
Cucujidae	Cucujus clavipes Fabricius, 1781	Hardwood (E) Ferro et al. 2012a
	Pediacus subglaber LeConte, 1854	Pinus taeda, Quercus falcata (H) Gill 2008	Traylor et al. 2023a
Cupedidae	Cupes capitatus Fabricius, 1801	Hardwood (E) Ferro et al. 2012a
	Tenomerga cinerea (Say, 1831)	Hardwood (E) Ferro and Nguyen 2016	Traylor et al. 2023a
		Pinus taeda (E) Ulyshen et al. 2020
Curculionidae	Acalles carinatus LeConte, 1876	Hardwood (E) Ferro et al. 2012a	Traylor et al. 2023a
	Acalles clavatus (Say, 1831)	Hardwood (E) Ferro and Nguyen 2016	Klepzig et al. 2012, Traylor et al. 2023a
		Quercus falcata (E) Ferro et al. 2009
	Acalles minimus Blatchley, 1916	Quercus nigra, Liquidambar styraciflua (E) Ulyshen and Hanula 2009a
	Acalles minutissimus (LeConte, 1876)	Hardwood (E) Ferro and Nguyen 2016
		Quercus falcata (E) Ferro and Gimmel 2014
	Acalles porosus Blatchley, 1916	Eucalyptus benthamii (E) Ulyshen et al. 2024
	Acamptus rigidus LeConte, 1876		Hanula 1996, Traylor et al. 2023a
	Acoptus suturalis LeConte, 1876	Hardwood (E) Ferro et al. 2012a
	Ambrosiodmus hagedorni (Iglesias, 1914)		Hanula 1996
	Ambrosiodmus lewisi (Blandford, 1894)		Traylor et al. 2023a
	Ambrosiodmus minor (Stebbing, 1909)		Traylor et al. 2023a
	Ambrosiodmus obliquus (LeConte, 1878)		Traylor et al. 2023a
	Ambrosiodmus rubricollis (Eichhoff, 1875)	Pinus taeda, Eucalyptus benthamii (E) Ulyshen et al. 2024	Hanula 1996, Klepzig et al. 2012, Traylor et al. 2023a
	Ambrosiodmus tachygraphus (Zimmermann, 1868)		Hanula 1996
	Ambrosiophilus atratus (Eichhoff, 1875)		Traylor et al. 2023a
	Anisandrus obesus (Leconte, 1868)		Hanula 1996
	Anisandrus sayi Hopkins, 1915		Hanula 1996
	Apteromechus ferratus (Say, 1831)	Hardwood (E) Ferro et al. 2012a	Klepzig et al. 2012, Traylor et al. 2023a
	Apteromechus pumilus (Boheman, 1837)		Traylor et al. 2023a
	Carphoborus bifurcus Eichhoff, 1868	Pinus taeda (E) Ulyshen and Hanula 2009b	Hanula 1996
	Carphoborus sp. Eichhoff, 1864	Pinus taeda (E) Ulyshen et al. 2020
	Caulophilus dubius (Horn, 1873)	Hardwood (E) Ferro et al. 2012a	Hanula 1996
		Hardwood, extremely decomposed (E) Ferro et al. 2012b
	Caulophilus rufotestaceus (Champion, 1909)	Liquidambar styraciflua (E) Ulyshen and Hanula 2009a
	Cercopeus sp. Schönherr, 1842	Hardwood (E) Ferro et al. 2012a
		Pinus taeda (E) Ulyshen and Hanula 2010
	Chramesus chapuisi LeConte, 1876		Hanula 1996
	Chramesus hicoriae LeConte, 1868		Hanula 1996, Traylor et al. 2023a
	Chramesus sp. LeConte, 1868		Traylor et al. 2023a
	Chramesus subopacus Schaeffer, 1908		Hanula 1996
	Cnesinus strigicollis LeConte, 1868		Hanula 1996, Traylor et al. 2023a
	Cnestus mutilatus (Blandford, 1894)	Hardwood (E) Ferro and Nguyen 2016	Traylor et al. 2023a
	Coccotrypes distinctus (Motschulsky, 1866)		Klepzig et al. 2012
	Cophes fallax (LeConte, 1876)	Hardwood (E) Ferro and Nguyen 2016	Klepzig et al. 2012, Traylor et al. 2023a
		Hardwood (E) Ferro et al. 2012a
		Quercus falcata (E) Ferro and Gimmel 2014
	Cophes oblongus (LeConte, 1876)	Hardwood (E) Ferro and Nguyen 2016	Traylor et al. 2023a
		Quercus falcata (E) Ferro and Gimmel 2014
	Cophes obtentus (Herbst, 1797)	Hardwood (E) Ferro and Nguyen 2016	Traylor et al. 2023a
		Hardwood (E) Ferro et al. 2012a
	Corthylus punctatissimus (Zimmermann, 1868)		Hanula 1996, Klepzig et al. 2012
	Cossonus concinnus Boheman, 1838		Hanula 1996
	Cossonus corticola Say, 1831	Pinus taeda (E) Ulyshen et al. 2020	Hanula 1996, Klepzig et al. 2012, Traylor et al. 2023a
		Pinus taeda, Quercus falcata (H) Gill 2008
		Pinus palustris (E) Tigreros 2024
	Cossonus impressifrons Boheman, 1838	Hardwood (E) Ferro et al. 2012a	Traylor et al. 2023a
		Pinus taeda, Quercus falcata (H) Gill 2008
		Quercus spp. (E) Tigreros 2024
	Cossonus sp. Clairville, 1798	Pinus taeda (E) Ulyshen et al. 2010
		Pinus taeda (E) Ulyshen and Hanula 2009b
		Pinus taeda (E) Ulyshen and Hanula 2010
		Pinus taeda, Eucalyptus benthamii (E) Ulyshen et al. 2024
		Quercus nigra, Pinus taeda (E) Ulyshen and Hanula 2009a
	Cryphalus rubentis Hopkins, 1915		Hanula 1996
	Cryphalus ruficollis Hopkins, 1915		Hanula 1996
	Cryptorhynchus fuscatus LeConte, 1876		Traylor et al. 2023a
	Crypturgus alutaceus Schwarz, 1894	Pinus taeda (E) Ulyshen and Hanula 2009b	Hanula 1996, Traylor et al. 2023a
	Cyclorhipidion bodoanum (Reitter, 1913)	Eucalyptus benthamii (E) Ulyshen et al. 2024	Traylor et al. 2023a
		Quercus spp. (E) Tigreros 2024
	Cyclorhipidion pelliculosum (Eichhoff, 1878)	Hardwood (E) Ferro et al. 2012a
	Cyrtepistomus castaneus (Roelofs, 1873)	Hardwood (E) Ferro and Nguyen 2016
		Hardwood (E) Ferro et al. 2012a
		Quercus falcata (H) Gill 2008
	Dendroctonus frontalis Zimmermann, 1868		Hanula 1996, Traylor et al. 2023a
	Dendroctonus punctatus LeConte, 1868		Hanula 1996
	Dendroctonus terebrans (Olivier, 1795)	Pinus taeda (H) Gill 2008	Hanula 1996, Klepzig et al. 2012
		Pinus taeda (E) Ulyshen and Hanula 2010
	Dendroctonus valens LeConte, 1860		Hanula 1996
	Dryocoetes affaber (Mannerheim, 1852)		Hanula 1996
	Dryocoetes autographus (Ratzeburg, 1837)	Liquidambar styraciflua (E) Ulyshen and Hanula 2009a	Hanula 1996
	Dryocoetes betulae Hopkins, 1915		Hanula 1996
	Dryocoetes caryi Hopkins, 1915		Hanula 1996
	Dryocoetes granicollis (LeConte, 1868)		Hanula 1996
	Dryophthorus americanus Bedel, 1885	Hardwood (E) Ferro and Nguyen 2016	Hanula 1996, Klepzig et al. 2012, Traylor et al. 2023a
		Hardwood (E) Ferro et al. 2012a
		Hardwood, extremely decomposed (E) Ferro et al. 2012b
		Pinus taeda (E) Ulyshen and Hanula 2009b
		Pinus taeda (E) Ulyshen and Hanula 2010
		Pinus taeda (E) Ulyshen et al. 2020
		Pinus taeda, Liquidambar styraciflua (E) Ulyshen and Hanula 2009a
		Pinus taeda, Quercus falcata (H) Gill 2008
		Pinus palustris (E) Tigreros 2024
	Dryotribus mimeticus Horn, 1873	Hardwood (E) Ferro and Nguyen 2016
	Dryoxylon onoharaense (Murayama, 1933)	Eucalyptus benthamii (E) Ulyshen et al. 2024	Klepzig et al. 2012, Traylor et al. 2023a
		Liquidambar styraciflua (E) Ulyshen and Hanula 2009a
	Eubulus bisignatus (Say, 1831)		Traylor et al. 2023a
	Eubulus obliquefasciatus (Boheman, 1844)		Traylor et al. 2023a
	Eudociminus mannerheimi (Boheman, 1936)		Hanula 1996
	Eulechriops minuta (LeConte, 1824)		Traylor et al. 2023a
	Euplatypus compositus (Say, 1824)	Quercus falcata (H) Gill 2008	Hanula 1996, Klepzig et al. 2012, Traylor et al. 2023a
		Quercus nigra, Liquidambar styraciflua (E) Ulyshen and Hanula 2009a
	Euplatypus parallelus (Fabricius, 1801)		Hanula 1996
	Eurhoptus sp. LeConte, 1876	Hardwood (E) Ferro et al. 2012a
		Hardwood, extremely decomposed (E) Ferro et al. 2012b
	Euwallacea interjectus (Blandford, 1894)		Traylor et al. 2023a
	Euwallacea validus (Eichhoff, 1875)	Quercus falcata (H) Gill 2008	Klepzig et al. 2012, Traylor et al. 2023a
	Gnathotrichus materiarius (Fitch, 1858)	Pinus taeda (E) Ulyshen and Hanula 2009b	Hanula 1996, Klepzig et al. 2012, Traylor et al. 2023a
		Pinus taeda (E) Ulyshen and Hanula 2009a
		Pinus taeda (H) Gill 2008
		Pinus taeda (E) Ulyshen and Hanula 2010
	Heilipus apiatus (Olivier, 1807)		Hanula 1996
	Himatium conicum LeConte, 1880		Hanula 1996
	Himatium errans LeConte, 1876	Pinus taeda (E) Ulyshen and Hanula 2009b	Traylor et al. 2023a
		Pinus taeda (E) Ulyshen and Hanula 2009a
	Hylastes exilis Chapuis, 1869		Hanula 1996
	Hylastes porculus Erichson, 1836	Pinus taeda (E) Ulyshen and Hanula 2009b	Hanula 1996, Klepzig et al. 2012
	Hylastes salebrosus Eichhoff, 1868	Pinus taeda (E) Ulyshen and Hanula 2009b	Hanula 1996, Klepzig et al. 2012, Traylor et al. 2023a
		Pinus taeda (E) Ulyshen and Hanula 2010
	Hylastes sp. Erichson, 1836		Traylor et al. 2023a
	Hylastes tenuis Eichhoff, 1868	Pinus taeda (E) Ulyshen and Hanula 2009b	Hanula 1996, Klepzig et al. 2012, Traylor et al. 2023a
		Pinus taeda (E) Ulyshen et al. 2024
		Pinus taeda (E) Ulyshen and Hanula 2010
		Pinus taeda, Quercus falcata (H) Gill 2008
	Hylesinus aculeatus Say, 1826		Hanula 1996, Traylor et al. 2023a
	Hylesinus fasciatus LeConte, 1868		Hanula 1996, Traylor et al. 2023a
	Hylesinus pruinosus Eichhoff, 1868	Hardwood (E) Ferro et al. 2012a	Hanula 1996
	Hylesinus sp. Fabricius, 1801	Hardwood (E) Ferro et al. 2012a
	Hylobius aliradicis Warner, 1966		Traylor et al. 2023a
	Hylobius pales (Herbst, 1797)	Pinus taeda (H) Gill 2008	Klepzig et al. 2012
	Hylocurus bicornus (Blackman, 1920)		Hanula 1996
	Hylocurus binodatus Wood, 1974		Hanula 1996
	Hylocurus harnedi (Blackman, 1920)		Hanula 1996, Traylor et al. 2023a
	Hylocurus langstoni (Blackman, 1920)	Hardwood (E) Ferro and Nguyen 2016	Hanula 1996, Traylor et al. 2023a
	Hylocurus rudis (LeConte, 1876)		Hanula 1996, Traylor et al. 2023a
	Hylocurus spadix Blackman, 1928		Hanula 1996
	Hylocurus torosus Wood, 1971		Hanula 1996
	Hylurgopinus rufipes (Eichoff, 1868)		Hanula 1996
	Hypothenemus californicus Hopkins, 1915	Quercus falcata (E) Ferro and Gimmel 2014
		Quercus falcata (E) Ferro et al. 2009
	Hypothenemus columbi Hopkins, 1915		Hanula 1996
	Hypothenemus crudiae (Panzer, 1791)	Eucalyptus benthamii (E) Ulyshen et al. 2024	Hanula 1996
		Pinus taeda, Quercus falcata (H) Gill 2008
	Hypothenemus dissimilis (Zimmermann, 1868)		Hanula 1996
	Hypothenemus eruditus Westwood, 1836	Hardwood (E) Ferro and Nguyen 2016	Hanula 1996
	Hypothenemus interstitialis (Hopkins, 1915)	Hardwood (E) Ferro and Nguyen 2016	Hanula 1996
	Hypothenemus rotundicollis (Eichoff, 1878)		Hanula 1996
	Hypothenemus seriatus (Eichoff, 1872)	Hardwood (E) Ferro and Nguyen 2016	Hanula 1996
	Hypothenemus sp. Westwood, 1836	Eucalyptus benthamii (E) Ulyshen et al. 2024	Klepzig et al. 2012, Traylor et al. 2023a
		Hardwood (E) Ferro et al. 2012a
		Pinus taeda (E) Ulyshen and Hanula 2009b
		Quercus nigra, Liquidambar styraciflua (E) Ulyshen and Hanula 2009a
	Ips avulsus (Eichhoff, 1868)	Pinus taeda (E) Ulyshen and Hanula 2009b	Hanula 1996, Klepzig et al. 2012, Traylor et al. 2023a
		Pinus taeda (E) Ulyshen and Hanula 2010
		Pinus taeda, Quercus falcata (H) Gill 2008
	Ips calligraphus (Germar, 1824)	Pinus taeda (E) Ulyshen et al. 2024	Hanula 1996, Klepzig et al. 2012
		Pinus taeda (H) Gill 2008
		Pinus taeda (E) Ulyshen and Hanula 2010
	Ips grandicollis (Eichhoff, 1868)	Pinus taeda (E) Ulyshen and Hanula 2009b	Hanula 1996, Klepzig et al. 2012, Traylor et al. 2023a
		Pinus taeda (H) Gill 2008
		Pinus taeda (E) Ulyshen and Hanula 2010
		Pinus taeda, Eucalyptus benthamii (E) Ulyshen et al. 2024
	Ips pini (Say, 1826)		Hanula 1996
	Laemosaccus nephele (Herbst, 1797)	Hardwood (E) Ferro and Nguyen 2016
		Quercus falcata (E) Ferro et al. 2009
	Laemosaccus obrieni Hespenheide, 2019		Traylor et al. 2023a
	Lechriops oculatus (Say, 1824)	Hardwood, extremely decomposed (E) Ferro et al. 2012b	Traylor et al. 2023a
	Lymator decipiens (LeConte, 1878)		Hanula 1996
	Magdalis armicollis (Say, 1824)		Hanula 1996
	Magdalis barbita (Say, 1831)		Hanula 1996, Traylor et al. 2023a
	Magdalis inconspicua Horn, 1873		Hanula 1996
	Magdalis olyra (Herbst, 1797)		Hanula 1996
	Magdalis pandura (Say, 1831)		Hanula 1996
	Magdalis perforata Horn, 1873		Hanula 1996, Traylor et al. 2023a
	Micracis suturalis LeConte, 1868		Hanula 1996
	Micracis swainei Blackman, 1920	Hardwood (E) Ferro and Nguyen 2016	Hanula 1996
	Micracisella nanula (LeConte, 1876)	Hardwood (E) Ferro and Nguyen 2016	Traylor et al. 2023a
	Microhyus setiger LeConte, 1876	Hardwood, extremely decomposed (E) Ferro et al. 2012b
	Micromimus corticalis (Boheman, 1845)	Hardwood (E) Ferro et al. 2012a	Traylor et al. 2023a
	Monarthrum fasciatum (Say, 1826)		Hanula 1996, Klepzig et al. 2012, Traylor et al. 2023a
	Monarthrum mali (Fitch, 1855)	Eucalyptus benthamii (E) Ulyshen et al. 2024	Hanula 1996, Klepzig et al. 2012, Traylor et al. 2023a
		Quercus falcata (H) Gill 2008
		Quercus nigra, Liquidambar styraciflua (E) Ulyshen and Hanula 2009a
	Myoplatypus flavicornis (Fabricius, 1776)	Pinus taeda (E) Ulyshen and Hanula 2009b	Hanula 1996, Klepzig et al. 2012
		Pinus taeda (H) Gill 2008
		Pinus taeda (E) Ulyshen and Hanula 2009a
		Pinus taeda (E) Ulyshen and Hanula 2010
	Myosides seriehispidus Roelofs, 1873	Hardwood (E) Ferro et al. 2012a
		Hardwood, extremely decomposed (E) Ferro et al. 2012b
	Orthotomicus caelatus (Eichhoff, 1868)	Pinus taeda (E) Ulyshen and Hanula 2009b	Hanula 1996, Klepzig et al. 2012, Traylor et al. 2023a
		Pinus taeda (E) Ulyshen et al. 2024
		Pinus taeda (H) Gill 2008
		Pinus taeda (E) Ulyshen and Hanula 2010
	Oxoplatypus quadridentatus (Olivier, 1795)	Quercus falcata (H) Gill 2008	Hanula 1996
		Quercus nigra, Liquidambar styraciflua (E) Ulyshen and Hanula 2009a
		Quercus spp. (E) Tigreros 2024
	Pachylobius picivorus (Germar, 1824)	Pinus taeda (E) Ulyshen and Hanula 2009b	Klepzig et al. 2012
		Pinus taeda (E) Ulyshen et al. 2024
		Pinus taeda (H) Gill 2008
	Pentarthrinus parvicollis Casey, 1892		Hanula 1996
	Phaenomerus foveipennis (Morimoto, 1961)		Traylor et al. 2023a
	Phloeophagus minor Horn, 1873		Hanula 1996
	Phloeosinus dentatus (Say, 1826)		Hanula 1996, Traylor et al. 2023a
	Phloeosinus taxodii Blackman, 1922		Hanula 1996
	Phloeotribus dentifrons (Blackman, 1921)		Hanula 1996
	Phloeotribus frontalis (Olivier, 1795)		Hanula 1996, Traylor et al. 2023a
	Phloeotribus liminaris (Harris, 1852)		Hanula 1996, Traylor et al. 2023a
	Phloeotribus texanus Schaeffer, 1908	Hardwood (E) Ferro and Nguyen 2016	Hanula 1996, Traylor et al. 2023a
	Pissodes approximatus Hopkins, 1911		Hanula 1996
	Pissodes fraseri Hopkins, 1911		Hanula 1996
	Pissodes nemorensis Germar, 1824	Pinus taeda (E) Ulyshen et al. 2024	Hanula 1996, Traylor et al. 2023a
		Pinus taeda (H) Gill 2008
	Pissodes similis Hopkins, 1911		Hanula 1996
	Pityoborus comatus (Zimmermann, 1868)	Pinus taeda (H) Gill 2008	Hanula 1996, Traylor et al. 2023a
	Pityogenes hopkinsi Swaine, 1915		Hanula 1996
	Pityogenes meridianus Blackman, 1921		Hanula 1996
	Pityogenes plagiatus (LeConte, 1868)		Hanula 1996
	Pityophthorus angustus Blackman, 1928		Hanula 1996
	Pityophthorus annectens LeConte, 1878	Hardwood (E) Ferro and Nguyen 2016	Hanula 1996
		Hardwood (E) Ferro et al. 2012a
	Pityophthorus cariniceps LeConte, 1876		Hanula 1996
	Pityophthorus confusus Blandford, 1904		Hanula 1996, Klepzig et al. 2012
	Pityophthorus consimilis LeConte, 1878		Hanula 1996
	Pityophthorus lautus Eichhoff, 1872		Hanula 1996
	Pityophthorus liquidamburus Blackman, 1921		Hanula 1996
	Pityophthorus pulchellus Eichhoff, 1869		Hanula 1996
	Pityophthorus pulicarius (Zimmermann, 1868)	Hardwood (E) Ferro and Nguyen 2016
	Pityophthorus pullus (Zimmermann, 1868)		Hanula 1996
	Pityophthorus sp. Eichhoff, 1864	Pinus taeda (E) Ulyshen et al. 2024	Traylor et al. 2023a
		Pinus taeda (E) Ulyshen and Hanula 2009b
		Pinus taeda (E) Ulyshen and Hanula 2010
		Pinus taeda, Liquidambar styraciflua (E) Ulyshen and Hanula 2009a
	Plocamus echidna (LeConte, 1876)		Traylor et al. 2023a
	Plocamus hispidulus LeConte, 1876		Traylor et al. 2023a
	Polygraphus rufipennis (Kirby, 1837)		Hanula 1996
	Pseudopentarthrum simplex Casey, 1892		Traylor et al. 2023a
	Pseudopentarthrum sp. Wollaston, 1873	Hardwood (E) Ferro et al. 2012a
		Liquidambar styraciflua (E) Ulyshen and Hanula 2009a
	Pseudopityophthorus asperulus (LeConte, 1868)	Hardwood (E) Ferro and Nguyen 2016	Hanula 1996, Traylor et al. 2023a
		Hardwood (E) Ferro et al. 2012a
		Quercus falcata (E) Ferro et al. 2009
		Quercus falcata (E) Ferro and Gimmel 2014
	Pseudopityophthorus fagi Blackman, 1931		Hanula 1996
	Pseudopityophthorus minutissimus (Zimmermann, 1868)	Hardwood (E) Ferro and Nguyen 2016	Hanula 1996
	Pseudopityophthorus pruinosus (Eichhoff, 1878)	Quercus falcata (H) Gill 2008	Hanula 1996, Traylor et al. 2023a
		Quercus nigra (E) Ulyshen and Hanula 2009a
	Pseudopityophthorus pubescens Blackman, 1931		Hanula 1996, Traylor et al. 2023a
	Pseudothysanoes dislocatus (Blackman, 1920)	Quercus falcata (E) Ferro and Gimmel 2014	Hanula 1996
		Quercus falcata (E) Ferro et al. 2009
	Pseudothysanoes lecontei Blackman, 1920		Hanula 1996
	Pseudothysanoes sp. Blackman, 1920		Traylor et al. 2023a
	Rhyncolus discors Casey, 1892	Pinus taeda, Quercus falcata (H) Gill 2008	Traylor et al. 2023a
		Pinus palustris (E) Tigreros 2024
	Rhyncolus oregonensis Horn, 1873		Hanula 1996
	Rhyncolus sp. Germar, 1817	Pinus taeda (E) Ulyshen and Hanula 2009a
		Pinus taeda (E) Ulyshen et al. 2020
		Pinus taeda (E) Ulyshen et al. 2010
		Pinus taeda (E) Ulyshen and Hanula 2010
	Scolytus fagi Walsh, 1867		Hanula 1996
	Scolytus multistriatus (Marsham, 1802)	Quercus nigra (E) Ulyshen and Hanula 2009a	Hanula 1996, Traylor et al. 2023a
	Scolytus muticus Say, 1824		Hanula 1996, Traylor et al. 2023a
	Scolytus quadrispinosus Say, 1824		Hanula 1996, Traylor et al. 2023a
	Scolytus rugulosus (Mueller, 1818)		Hanula 1996
	Stenomimus pallidus (Boheman, 1845)		Traylor et al. 2023a
	Stenoscelis andersoni Buchanan, 1948	Pinus taeda (E) Ulyshen et al. 2010	Traylor et al. 2023a
		Quercus falcata (H) Gill 2008
		Quercus nigra, Pinus taeda, Liquidambar styraciflua (E) Ulyshen and Hanula 2009a
	Stenoscelis brevis (Boheman, 1845)	Hardwood (E) Ferro et al. 2012a	Hanula 1996, Traylor et al. 2023a
		Pinus taeda, Quercus falcata (H) Gill 2008
	Steremnius shermani (Fiske, 1906)		Hanula 1996
	Thysanoes berschemiae Blackman, 1920		Hanula 1996
	Thysanoes fimbricornis LeConte, 1876		Hanula 1996
	Thysanoes lobdelli Blackman, 1920		Hanula 1996
	Thysanoes pallens Wood, 1956	Hardwood (E) Ferro and Nguyen 2016	Hanula 1996
	Thysanoes sp. LeConte, 1876		Traylor et al. 2023a
	Tomolips quercicola (Boheman, 1845)	Pinus taeda (H) Gill 2008	Hanula 1996, Traylor et al. 2023a
		Quercus nigra, Pinus taeda, Liquidambar styraciflua (E) Ulyshen and Hanula 2009a
	Trischidias atoma (Hopkins, 1915)		Hanula 1996
	Trypodendron lineatum (Olivier, 1795)		Hanula 1996
	Trypodendron retusum (LeConte, 1868)		Hanula 1996
	Trypodendron scabricollis (LeConte, 1868)		Hanula 1996
	Xyleborinus gracilis (Eichhoff, 1868)	Quercus nigra (E) Ulyshen and Hanula 2009a	Traylor et al. 2023a
	Xyleborinus octiesdentatus (Murayama, 1931)		Traylor et al. 2023a
	Xyleborinus saxeseni (Ratzeburg, 1837)	Pinus taeda (E) Ulyshen and Hanula 2010	Klepzig et al. 2012, Traylor et al. 2023a
		Pinus taeda, Eucalyptus benthamii (E) Ulyshen et al. 2024
		Pinus taeda, Quercus falcata (H) Gill 2008
		Quercus nigra, Liquidambar styraciflua (E) Ulyshen and Hanula 2009a
	Xyleborinus sp. Reitter, 1913		Traylor et al. 2023a
	Xyleborus affinis Eichhoff, 1868	Hardwood (E) Ferro et al. 2012a	Hanula 1996, Klepzig et al. 2012, Traylor et al. 2023a
		Pinus taeda, Quercus falcata (H) Gill 2008
		Quercus nigra, Pinus taeda, Liquidambar styraciflua (E) Ulyshen and Hanula 2009a
	Xyleborus atratus Eichhoff, 1875	Hardwood (E) Ferro et al. 2012a
	Xyleborus bispinatus Eichhoff, 1868	Pinus taeda (E) Ulyshen et al. 2020	Traylor et al. 2023a
		Quercus spp. (E) Tigreros 2024
	Xyleborus californicus Wood, 1975	Hardwood (E) Ferro et al. 2012a
		Quercus nigra (E) Ulyshen and Hanula 2009a
	Xyleborus celsus Eichhoff, 1868		Hanula 1996, Traylor et al. 2023a
	Xyleborus dispar (Fabricius, 1792)		Hanula 1996
	Xyleborus ferrugineus (Fabricius, 1801)	Hardwood (E) Ferro et al. 2012a	Klepzig et al. 2012, Traylor et al. 2023a
		Pinus taeda (E) Ulyshen and Hanula 2010
		Pinus taeda, Quercus falcata (H) Gill 2008
		Quercus nigra, Pinus taeda, Liquidambar styraciflua (E) Ulyshen and Hanula 2009a
		Pinus palustris (E) Tigreros 2024
	Xyleborus obliquus Sharp, 1885		Hanula 1996
	Xyleborus pfeili (Ratzeburg, 1837)		Traylor et al. 2023a
	Xyleborus pubescens Zimmermann, 1868	Pinus taeda (E) Ulyshen and Hanula 2009b	Hanula 1996, Klepzig et al. 2012
		Pinus taeda (E) Ulyshen et al. 2024
		Pinus taeda (E) Ulyshen and Hanula 2009a
		Pinus taeda (E) Ulyshen and Hanula 2010
		Pinus taeda, Quercus falcata (H) Gill 2008
	Xyleborus viduus Eichhoff, 1878		Hanula 1996
	Xyleborus xylographus (Say, 1826)		Hanula 1996, Klepzig et al. 2012
	Xylosandrus compactus (Eichhoff, 1875)	Pinus taeda (H) Gill 2008	Klepzig et al. 2012
	Xylosandrus crassiusculus (Motschulsky, 1866)	Eucalyptus benthamii (E) Ulyshen et al. 2024	Hanula 1996, Klepzig et al. 2012, Traylor et al. 2023a
		Hardwood (E) Ferro and Nguyen 2016
		Hardwood (E) Ferro et al. 2012a
		Hardwood, extremely decomposed (E) Ferro et al. 2012b
		Pinus taeda (E) Ulyshen and Hanula 2010
		Pinus taeda, Quercus falcata (H) Gill 2008
	Xylosandrus germanus (Blandford, 1894)	Hardwood (E) Ferro and Nguyen 2016	Hanula 1996, Klepzig et al. 2012, Traylor et al. 2023a
		Hardwood (E) Ferro et al. 2012a
	Xylosandrus sp. Reitter, 1913	Hardwood (E) Ferro et al. 2012a
	Xyloterinus politus (Say, 1826)	Hardwood (E) Ferro et al. 2012a	Hanula 1996
Dermestidae	Cryptorhopalum floridanum Casey, 1916	Quercus falcata (E) Ferro et al. 2009
	Orphilus ater Erichson, 1846		Traylor et al. 2023a
	Trogoderma ornatum (Say, 1825)	Pinus taeda (E) Ulyshen and Hanula 2009a
Derodontidae	Derodontus esotericus Lawrence, 1979	Pinus taeda (E) Ulyshen and Hanula 2010
Disteniidae	Elytrimitatrix undata (Fabricius, 1775)		Klepzig et al. 2012, Traylor et al. 2023a
Elateridae	Aeolus mellillus (Say, 1834)	Pinus taeda (E) Ulyshen et al. 2020
	Alaus myops (Fabricius, 1801)	Pinus palustris (E) Tigreros 2024	Klepzig et al. 2012, Traylor et al. 2023a
		Pinus taeda (E) Ulyshen and Hanula 2009b
		Pinus taeda (H) Gill 2008
		Pinus taeda (E) Ulyshen and Hanula 2010
	Alaus oculatus (Linnaeus, 1758)	Hardwood (H) Garrick et al. 2019
	Ampedus areolatus (Say, 1823)	Hardwood (E) Ferro et al. 2012a	Traylor et al. 2023a
		Pinus taeda (E) Ulyshen and Hanula 2010
	Ampedus collaris (Say, 1825)		Traylor et al. 2023a
	Ampedus fuscatus (Melsheimer, 1845)		Traylor et al. 2023a
	Ampedus melanotoides Brown, 1933		Traylor et al. 2023a
	Ampedus melsheimeri (Leng, 1918)		Traylor et al. 2023a
	Ampedus militaris (Harris, 1836)		Traylor et al. 2023a
	Ampedus mixtus (Herbst, 1806)	Hardwood (H) Garrick et al. 2019
	Ampedus nigricollis (Herbst, 1801)		Traylor et al. 2023a
	Ampedus pedalis (Germar, 1843)		Traylor et al. 2023a
	Ampedus pusio Germar, 1844	Hardwood (E) Ferro et al. 2012a	Traylor et al. 2023a
		Pinus taeda (E) Ulyshen et al. 2020
		Pinus taeda (E) Ulyshen and Hanula 2009a
		Pinus taeda (E) Ulyshen and Hanula 2010
	Ampedus rubricollis (Herbst, 1806)	Pinus taeda (E) Ulyshen et al. 2020	Traylor et al. 2023a
	Ampedus rubricus (Say, 1825)	Hardwood (E) Ferro et al. 2012a
		Hardwood, extremely decomposed (E) Ferro et al. 2012b
	Ampedus sanguinipennis (Say, 1823)		Traylor et al. 2023a
	Ampedus semicinctus (Randall, 1838)	Hardwood (E) Ferro et al. 2012a
	Ampedus sp. Dejean, 1833	Hardwood (E) Ferro et al. 2012a
		Hardwood, extremely decomposed (E) Ferro et al. 2012b
	Anchastus binus (Say, 1839)	Pinus taeda (E) Ulyshen et al. 2020
	Athous cucullatus (Say, 1825)	Hardwood (E) Ferro et al. 2012a	Traylor et al. 2023a
		Pinus taeda (E) Ulyshen et al. 2024
		Pinus taeda (E) Ulyshen and Hanula 2010
	Athous rufifrons (Randall, 1938)	Hardwood (E) Ferro et al. 2012a
	Athous scapularis (Say, 1839)	Hardwood (E) Ferro et al. 2012a
	Blauta cribraria (Germar, 1844)		Klepzig et al. 2012
	Conoderus amplicollis (Gyllenhal, 1817)		Klepzig et al. 2012
	Conoderus bellus (Say, 1823)	Pinus taeda (E) Ulyshen et al. 2020
	Denticollis denticornis (Kirby, 1837)	Hardwood (E) Ferro et al. 2012a
	Dicrepidius palmatus Candèze, 1859	Pinus palustris, Quercus spp. (E) Tigreros 2024
	Dicrepidius ramicornis (Palisot de Beauvois, 1805)	Pinus taeda (E) Ulyshen and Hanula 2010
		Pinus taeda, Liquidambar styraciflua (E) Ulyshen and Hanula 2009a
	Dicrepidius sp. Eschscholtz, 1829	Pinus taeda (E) Ulyshen and Hanula 2009b	Klepzig et al. 2012
	Diplostethus carolinensis (Schaeffer, 1916)	Pinus taeda (E) Ulyshen and Hanula 2010	Klepzig et al. 2012
	Dipropus schwarzi (Becker, 1961)	Pinus palustris, Quercus spp. (E) Tigreros 2024
	Dipropus simplex (LeConte, 1853)	Pinus palustris (E) Tigreros 2024
	Dipropus soleatus (Say, 1839)	Pinus taeda (E) Ulyshen et al. 2024	Traylor et al. 2023a
	Dipropus sp. Germar, 1839	Pinus taeda (E) Ulyshen and Hanula 2009b
		Pinus taeda (E) Ulyshen and Hanula 2010
	Drapetes exstriatus (Say, 1834)	Liquidambar styraciflua (E) Ulyshen and Hanula 2009a	Traylor et al. 2023a
		Pinus taeda (E) Ulyshen and Hanula 2009b
		Quercus spp. (E) Tigreros 2024
	Drapetes quadripustulatus Bonvouloir, 1859	Pinus palustris (E) Tigreros 2024	Traylor et al. 2023a
		Pinus taeda (E) Ulyshen et al. 2020
		Pinus taeda (E) Ulyshen and Hanula 2009b
		Pinus taeda (E) Ulyshen et al. 2010
		Pinus taeda (E) Ulyshen and Hanula 2010
		Pinus taeda, Quercus falcata (H) Gill 2008
	Drapetes rubricollis LeConte, 1866	Quercus spp. (E) Tigreros 2024
	Glyphonyx bimarginatus Schaeffer, 1916		Klepzig et al. 2012
	Glyphonyx ferruginosus Schaeffer, 1916		Klepzig et al. 2012
	Glyphonyx sp. Candèze, 1863	Pinus taeda (E) Ulyshen and Hanula 2009a	Klepzig et al. 2012
	Idiotarsus errans (Horn, 1886)	Hardwood (E) Ferro and Nguyen 2016
	Lacon avitus (Say, 1839)		Traylor et al. 2023a
	Lacon discoideus (Weber, 1801)	Hardwood (E) Ferro et al. 2012a	Klepzig et al. 2012, Traylor et al. 2023a
		Pinus taeda (E) Ulyshen et al. 2020
		Pinus taeda (E) Ulyshen and Hanula 2009b
	Lacon impressicollis (Say, 1825)	Pinus taeda (E) Ulyshen et al. 2020	Klepzig et al. 2012
		Pinus taeda (E) Ulyshen and Hanula 2009b
		Pinus taeda (E) Ulyshen et al. 2024
		Pinus taeda (E) Ulyshen et al. 2010
		Pinus taeda (E) Ulyshen and Hanula 2010
	Lacon marmoratus (Fabricius, 1801)		Traylor et al. 2023a
	Limonius quercinus (Say, 1825)		Klepzig et al. 2012
	Megapenthes limbalis (Herbst, 1806)	Pinus taeda (E) Ulyshen et al. 2020
	Megapenthes rufilabris (Germar, 1843)	Pinus taeda (E) Ulyshen and Hanula 2010	Klepzig et al. 2012
	Megapenthes sp. Kiesenwetter, 1863	Pinus palustris, Quercus spp. (E) Tigreros 2024	Klepzig et al. 2012
	Melanotus castanipes (Paykull, 1800)	Hardwood (E) Ferro and Nguyen 2016
	Melanotus corticinus (Say, 1823)		Klepzig et al. 2012
	Melanotus decumanus (Erichson, 1842)	Hardwood (E) Ferro et al. 2012a
	Melanotus ignobilis Melsheimer, 1846	Pinus taeda (E) Ulyshen et al. 2020	Klepzig et al. 2012
		Pinus taeda (E) Ulyshen and Hanula 2009b
		Pinus taeda (E) Ulyshen and Hanula 2010
	Melanotus insipiens (Say, 1825)		Klepzig et al. 2012
	Melanotus morosus Candèze, 1860	Quercus falcata (H) Gill 2008
	Melanotus piceatus Blatchley, 1927		Klepzig et al. 2012
	Melanotus pilosus Blatchley, 1910		Klepzig et al. 2012
	Melanotus similis (Kirby, 1837)		Klepzig et al. 2012
	Melanotus sp. Eschscholtz, 1829	Pinus palustris, Quercus spp. (E) Tigreros 2024	Klepzig et al. 2012
		Pinus taeda (E) Ulyshen and Hanula 2009b
		Pinus taeda (E) Ulyshen et al. 2020
		Pinus taeda (E) Ulyshen and Hanula 2010
	Melanotus testaceus (Melsheimer, 1846)		Klepzig et al. 2012
	Orthostethus infuscatus (Germar, 1844)	Pinus taeda (E) Ulyshen et al. 2020	Traylor et al. 2023a
		Pinus taeda (E) Ulyshen and Hanula 2010
	Parallelostethus attenuatus (Say, 1825)		Traylor et al. 2023a
	Pityobius anguinus LeConte, 1853	Pinus taeda (E) Ulyshen et al. 2020
Endecatomidae	Endecatomus rugosus (Randall, 1838)		Traylor et al. 2023a
Endomychidae	Aphorista vittata (Fabricius, 1787)	Hardwood (E) Ferro and Nguyen 2016	Klepzig et al. 2012
		Pinus taeda (E) Ulyshen and Hanula 2009b
		Pinus taeda (E) Ulyshen and Hanula 2010
	Danae testacea (Ziegler, 1845)		Klepzig et al. 2012
	Endomychus biguttatus Say, 1824	Hardwood (E) Ferro et al. 2012a
		Pinus taeda (E) Ulyshen and Hanula 2009b
	Epipocus punctatus LeConte, 1854	Pinus palustris (E) Tigreros 2024	Klepzig et al. 2012
	Holoparamecus sp. Curtis, 1833	Pinus palustris, Quercus spp. (E) Tigreros 2024
	Lycoperdina ferruginea LeConte, 1824		Klepzig et al. 2012
	Mycetina perpulchra (Newman, 1838)	Hardwood (E) Ferro et al. 2012a	Klepzig et al. 2012
		Pinus taeda (E) Ulyshen and Hanula 2009b
		Pinus taeda (E) Ulyshen and Hanula 2010
	Phymaphora pulchella Newman, 1838	Hardwood (E) Ferro et al. 2012a
		Pinus taeda (E) Ulyshen and Hanula 2010
	Rhanidea unicolor (Ziegler, 1845)	Pinus taeda, Quercus falcata (H) Gill 2008
	Stenotarsus blatchleyi Walton, 1928	Hardwood (E) Ferro and Nguyen 2016
		Pinus taeda (E) Ulyshen et al. 2020
	Stenotarsus hispidus (Herbst, 1799)		Traylor et al. 2023a
Erotylidae	Cryptophilus integer (Heer, 1841)		Klepzig et al. 2012
	Dacne quadrimaculata (Say, 1835)		Traylor et al. 2023a
	Ischyrus quadripunctatus (Olivier, 1791)		Traylor et al. 2023a
	Megalodacne fasciata (Fabricius, 1777)		Traylor et al. 2023a
	Microsternus ulkei (Crotch, 1873)	Hardwood (E) Ferro et al. 2012a
	Triplax festiva Lacordaire, 1842		Klepzig et al. 2012, Traylor et al. 2023a
	Triplax frontalis Horn, 1862		Traylor et al. 2023a
	Tritoma angulata Say, 1826		Klepzig et al. 2012
	Tritoma atriventris LeConte, 1847		Klepzig et al. 2012, Traylor et al. 2023a
	Tritoma biguttata Lacordaire, 1842		Klepzig et al. 2012
	Tritoma humeralis Fabricius, 1801		Klepzig et al. 2012
	Tritoma pulchra Say, 1826	Pinus taeda (E) Ulyshen et al. 2020
	Tritoma sanguinipennis (Say, 1825)		Traylor et al. 2023a
Eucinetidae	Eucinetus strigosus LeConte, 1875		Klepzig et al. 2012, Traylor et al. 2023a
	Tohlezkus inexpectus Vit, 1995	Hardwood (E) Ferro et al. 2012a
		Hardwood, extremely decomposed (E) Ferro et al. 2012b
Eucnemidae	Adelothyreus dejeani Bonvouloir, 1870	Hardwood (E) Ferro and Nguyen 2016	Traylor et al. 2023a
	Deltometopus amoenicornis (Say, 1839)	Pinus taeda (E) Ulyshen et al. 2020	Traylor et al. 2023a
	Deltometopus sp. Bonvouloir, 1871	Pinus palustris, Quercus spp. (E) Tigreros 2024
	Dirrhagofarsus lewisi (Fleutiaux, 1901)	Hardwood (E) Ferro et al. 2012a	Traylor et al. 2023a
		Quercus falcata (H) Gill 2008
	Dromaeolus badius (Melsheimer, 1845)		Traylor et al. 2023a
	Dromaeolus cylindricollis (Say, 1839)	Hardwood (E) Ferro et al. 2012a	Klepzig et al. 2012
	Dromaeolus sp. Kiesenwetter, 1858	Pinus taeda (E) Ulyshen and Hanula 2009a
		Pinus taeda (E) Ulyshen and Hanula 2009b
		Pinus taeda (E) Ulyshen and Hanula 2010
	Dromaeolus striatus (LeConte, 1852)	Pinus palustris (E) Tigreros 2024	Klepzig et al. 2012
	Dromaeolus teres (Horn, 1886)	Hardwood (E) Ferro and Nguyen 2016
	Dromaeolus turnbowi Muona, 2000		Traylor et al. 2023a
	Entomophthalmus rufiolus (LeConte, 1866)	Hardwood (E) Ferro et al. 2012a	Traylor et al. 2023a
	Fornax sp. Laporte, 1835	Pinus taeda (E) Ulyshen and Hanula 2010
	Hylis terminalis (LeConte, 1866)		Traylor et al. 2023a
	Isarthrus rufipes (Melsheimer, 1844)	Hardwood (E) Ferro et al. 2012a
	Isorhipis nubila (Bonvouloir, 1870)	Hardwood (E) Ferro and Nguyen 2016
	Isorhipis obliqua (Say, 1839)	Hardwood (E) Ferro et al. 2012a	Traylor et al. 2023a
	Melasis pectinicornis Melsheimer, 1846	Hardwood (E) Ferro et al. 2012a	Traylor et al. 2023a
	Microrhagus audax Horn, 1886	Hardwood (E) Ferro and Nguyen 2016	Traylor et al. 2023a
	Microrhagus brunneus Otto, 2013		Traylor et al. 2023a
	Microrhagus carinicollis Otto, 2015		Traylor et al. 2023a
	Microrhagus subsinuatus LeConte, 1852	Hardwood (E) Ferro et al. 2012a
	Microrhagus triangularis (Say, 1823)		Klepzig et al. 2012, Traylor et al. 2023a
	Nematodes atropos (Say, 1839)	Hardwood (E) Ferro and Nguyen 2016	Traylor et al. 2023a
		Quercus falcata (H) Gill 2008
		Quercus nigra (E) Ulyshen and Hanula 2009a
	Nematodes penetrans (LeConte, 1852)		Traylor et al. 2023a
	Nematodes rugosipennis Otto, 2021	Quercus spp. (E) Tigreros 2024
	Rhagomicrus bonvouloiri (Horn, 1886)		Traylor et al. 2023a
	Schizophilus subrufus (Randall, 1838)		Traylor et al. 2023a
	Thambus horni Muona, 2000		Traylor et al. 2023a
Euxestidae	Hypodacne punctata LeConte, 1875	Hardwood (E) Ferro et al. 2012a
		Liquidambar styraciflua (E) Ulyshen and Hanula 2009a
		Pinus taeda, Quercus falcata (H) Gill 2008
Histeridae	Acritus exiguus (Erichson, 1834)	Pinus taeda, Quercus falcata (H) Gill 2008	Traylor et al. 2023a
		Quercus nigra, Liquidambar styraciflua (E) Ulyshen and Hanula 2009a
	Aeletes floridae (Marseul, 1862)	Hardwood (E) Ferro et al. 2012a	Traylor et al. 2023a
		Liquidambar styraciflua (E) Ulyshen and Hanula 2009a
		Pinus taeda (E) Ulyshen and Hanula 2010
		Pinus taeda, Quercus falcata (H) Gill 2008
	Aeletes politus (LeConte, 1853)	Liquidambar styraciflua (E) Ulyshen and Hanula 2009a
	Aeletes simplex (LeConte, 1844)	Quercus spp. (E) Tigreros 2024
		Hardwood (E) Ferro and Nguyen 2016
		Pinus taeda (E) Ulyshen and Hanula 2009b
		Pinus taeda (E) Ulyshen and Hanula 2010
		Pinus taeda, Quercus falcata (H) Gill 2008
		Quercus nigra, Pinus taeda, Liquidambar styraciflua (E) Ulyshen and Hanula 2009a
	Aeletes sp. Horn, 1873	Pinus taeda (E) Ulyshen et al. 2020
	Bacanius misellus LeConte, 1853	Hardwood (E) Ferro and Nguyen 2016
		Pinus palustris (E) Tigreros 2024
	Bacanius punctiformis (LeConte, 1853)	Hardwood (E) Ferro and Nguyen 2016	Traylor et al. 2023a
		Pinus taeda (E) Ulyshen and Hanula 2009b
		Pinus taeda (E) Ulyshen and Hanula 2010
		Pinus taeda, Eucalyptus benthamii (E) Ulyshen et al. 2024
		Pinus taeda, Quercus falcata (H) Gill 2008
		Quercus nigra, Pinus taeda, Liquidambar styraciflua (E) Ulyshen and Hanula 2009a
		Pinus palustris, Quercus spp. (E) Tigreros 2024
	Bacanius sp. LeConte, 1853	Liquidambar styraciflua (E) Ulyshen and Hanula 2009a
		Pinus taeda (E) Ulyshen and Hanula 2009b
		Pinus taeda (E) Ulyshen et al. 2020
		Pinus taeda (E) Ulyshen and Hanula 2010
	Bacanius tantillus LeConte, 1853	Hardwood (E) Ferro et al. 2012a
		Hardwood, extremely decomposed (E) Ferro et al. 2012b
		Pinus taeda (E) Ulyshen and Hanula 2009a
		Pinus taeda (E) Ulyshen and Hanula 2010
	Baconia aeneomicans (Horn, 1873)	Pinus taeda, Liquidambar styraciflua (E) Ulyshen and Hanula 2009a
	Caerosternus americanus (LeConte, 1844)	Hardwood (E) Ferro et al. 2012a
		Pinus taeda (E) Ulyshen et al. 2020
		Pinus taeda (E) Ulyshen and Hanula 2010
	Eblisia carolina (Paykull, 1811)	Pinus taeda (E) Ulyshen et al. 2020	Klepzig et al. 2012
		Pinus taeda (E) Ulyshen and Hanula 2009b
		Pinus taeda (E) Ulyshen and Hanula 2010
		Pinus taeda, Liquidambar styraciflua (E) Ulyshen and Hanula 2009a
		Pinus taeda, Quercus falcata (H) Gill 2008
	Epierus pulicarius Erichson, 1834	Hardwood (E) Ferro and Nguyen 2016	Traylor et al. 2023a
		Pinus taeda (E) Ulyshen and Hanula 2009b
		Pinus taeda (E) Ulyshen and Hanula 2010
		Pinus taeda, Quercus falcata (H) Gill 2008
		Pinus palustris (E) Tigreros 2024
	Epierus regularis (Palisot de Beauvois, 1818)	Quercus nigra, Liquidambar styraciflua (E) Ulyshen and Hanula 2009a
		Quercus spp. (E) Tigreros 2024
	Eurylister sp. Bickhardt, 1920	Quercus spp. (E) Tigreros 2024
	Hololepta lucida LeConte, 1845	Quercus falcata (H) Gill 2008
	Paromalus bistriatus Erichson, 1834	Hardwood (E) Ferro et al. 2012a
	Paromalus seminulum Erichson, 1834	Hardwood (E) Ferro and Nguyen 2016	Klepzig et al. 2012
		Pinus taeda (E) Ulyshen and Hanula 2009b
		Pinus taeda (E) Ulyshen and Hanula 2010
		Pinus taeda, Quercus falcata (H) Gill 2008
		Quercus nigra, Liquidambar styraciflua (E) Ulyshen and Hanula 2009a
	Paromalus sp. Erichson, 1834	Pinus taeda (E) Ulyshen et al. 2020
		Pinus palustris (E) Tigreros 2024
	Pinaxister setiger (LeConte, 1860)	Quercus falcata (H) Gill 2008
	Platylomalus aequalis (Say, 1825)	Quercus falcata (H) Gill 2008
		Quercus nigra, Liquidambar styraciflua (E) Ulyshen and Hanula 2009a
	Platysoma aequum (LeConte, 1863)		Traylor et al. 2023a
	Platysoma aurelianum (Horn, 1873)		Traylor et al. 2023a
	Platysoma coarctatum LeConte, 1844	Pinus taeda (E) Ulyshen and Hanula 2009b	Klepzig et al. 2012
		Pinus taeda, Quercus falcata (H) Gill 2008
	Platysoma cylindricum (Paykull, 1811)	Pinus taeda (E) Ulyshen and Hanula 2009b
		Pinus taeda (E) Ulyshen and Hanula 2010
		Pinus taeda (H) Gill 2008
	Platysoma leconti Marseul, 1853	Hardwood (E) Ferro and Nguyen 2016	Traylor et al. 2023a
		Pinus taeda, Quercus falcata (H) Gill 2008
		Quercus nigra, Pinus taeda, Liquidambar styraciflua (E) Ulyshen and Hanula 2009a
	Platysoma parallelum (Say, 1825)	Pinus taeda (E) Ulyshen and Hanula 2009b	Traylor et al. 2023a
		Pinus taeda (H) Gill 2008
		Pinus taeda (E) Ulyshen and Hanula 2010
	Plegaderus barbelini Marseul, 1862	Pinus taeda (H) Gill 2008
		Pinus taeda (E) Ulyshen and Hanula 2010
	Plegaderus transversus (Say, 1825)	Pinus taeda (E) Ulyshen and Hanula 2009b
		Pinus taeda (E) Ulyshen and Hanula 2010
		Pinus taeda, Quercus falcata (H) Gill 2008
		Quercus nigra, Pinus taeda (E) Ulyshen and Hanula 2009a
	Terapus sp. Marseul, 1862	Quercus falcata (H) Gill 2008
Hybosoridae	Ceratocanthus aeneus (MacLeay, 1819)		Hanula 1996, Traylor et al. 2023a
	Germarostes aphodioides (Illiger, 1800)	Quercus nigra, Liquidambar styraciflua (E) Ulyshen and Hanula 2009a	Hanula 1996, Traylor et al. 2023a
	Germarostes globosus (Say, 1835)	Quercus falcata (H) Gill 2008
		Quercus nigra (E) Ulyshen and Hanula 2009a
Hydrophilidae	Cercyon assecla Smetana, 1978	Hardwood (E) Ferro et al. 2012a
	Cercyon occallatus (Say, 1825)	Hardwood (E) Ferro et al. 2012a
	Cercyon versicolor Smetana, 1978	Hardwood (E) Ferro et al. 2012a
Ischaliidae	Ischalia costata (LeConte, 1861)		Traylor et al. 2023a
Laemophloeidae	Charaphloeus adustus (LeConte, 1854)	Hardwood (E) Ferro et al. 2012a	Traylor et al. 2023a
	Charaphloeus convexulus (LeConte, 1879)		Traylor et al. 2023a
	Charaphloeus sp. Casey, 1916	Quercus falcata (E) Ferro et al. 2009
	Cryptolestes dybasi Thomas, 1988	Quercus nigra (E) Ulyshen and Hanula 2009a
	Cryptolestes punctatus (LeConte, 1854)	Pinus taeda (E) Ulyshen and Hanula 2009b	Klepzig et al. 2012
		Quercus nigra, Pinus taeda, Liquidambar styraciflua (E) Ulyshen and Hanula 2009a
	Cryptolestes sp. Ganglbauer, 1899	Pinus taeda (E) Ulyshen et al. 2020	Klepzig et al. 2012
		Pinus taeda (E) Ulyshen and Hanula 2009b
		Pinus taeda (E) Ulyshen and Hanula 2010
		Pinus taeda, Eucalyptus benthamii (E) Ulyshen et al. 2024
	Cryptolestes uncicornis (Reitter, 1874)	Quercus nigra, Liquidambar styraciflua (E) Ulyshen and Hanula 2009a
	Dysmerus basalis Casey, 1884	Quercus falcata (H) Gill 2008	Traylor et al. 2023a
	Laemophloeus biguttatus (Say, 1827)	Quercus spp. (E) Tigreros 2024	Klepzig et al. 2012, Traylor et al. 2023a
		Hardwood (E) Ferro et al. 2012a
		Pinus taeda (E) Ulyshen and Hanula 2010
		Quercus falcata (H) Gill 2008
		Quercus nigra, Liquidambar styraciflua (E) Ulyshen and Hanula 2009a
	Laemophloeus megacephalus Grouvelle, 1876	Hardwood (E) Ferro et al. 2012a
		Quercus falcata (H) Gill 2008
		Quercus nigra, Liquidambar styraciflua (E) Ulyshen and Hanula 2009a
	Laemophloeus sp. Dejean, 1836		Traylor et al. 2023a
	Lathropus sp. Erichson, 1846	Pinus taeda (E) Ulyshen et al. 2020	Traylor et al. 2023a
	Lathropus vernalis LeConte, 1869	Pinus taeda, Eucalyptus benthamii (E) Ulyshen et al. 2024
		Quercus nigra, Pinus taeda, Liquidambar styraciflua (E) Ulyshen and Hanula 2009a
	Leptophloeus angustulus (LeConte, 1866)	Quercus nigra (E) Ulyshen and Hanula 2009a
	Narthecius grandiceps LeConte, 1863	Hardwood (E) Ferro and Nguyen 2016
		Quercus nigra (E) Ulyshen and Hanula 2009a
	Phloeolaemus chamaeropis (Schwarz, 1878)	Pinus taeda, Quercus falcata (H) Gill 2008	Traylor et al. 2023a
		Quercus nigra, Liquidambar styraciflua (E) Ulyshen and Hanula 2009a
	Placonotus modestus (Say, 1827)	Quercus falcata (H) Gill 2008	Klepzig et al. 2012
		Quercus nigra, Liquidambar styraciflua (E) Ulyshen and Hanula 2009a
	Placonotus sp. Macleay, 1871	Quercus spp. (E) Tigreros 2024
	Placonotus zimmermanni (LeConte, 1854)	Hardwood (E) Ferro et al. 2012a	Traylor et al. 2023a
		Pinus taeda, Quercus falcata (H) Gill 2008
		Quercus nigra, Liquidambar styraciflua (E) Ulyshen and Hanula 2009a
Lampyridae	Ellychnia corrusca (Linnaeus, 1767)		Klepzig et al. 2012
	Lucidota atra (Olivier, 1790)		Traylor et al. 2023a
	Lucidota sp. Laporte, 1833	Hardwood (E) Ferro et al. 2012a
	Photinus sp. Laporte, 1833	Pinus taeda (H) Gill 2008
Latridiidae	Aridius sp. Chaudoir, 1874		Klepzig et al. 2012
	Cartodere constricta (Gyllenhal, 1827)	Quercus nigra, Pinus taeda (E) Ulyshen and Hanula 2009a
	Corticaria sp. Marsham, 1802	Quercus falcata (E) Ferro and Gimmel 2014
	Corticarina sp. Reitter, 1881	Pinus taeda, Liquidambar styraciflua (E) Ulyshen and Hanula 2009a	Klepzig et al. 2012
		Quercus falcata (E) Ferro et al. 2009
	Dienerella costulata (Reitter, 1877)	Hardwood, extremely decomposed (E) Ferro et al. 2012b
	Enicmus aterrimus Motschulsky, 1866		Traylor et al. 2023a
	Enicmus maculatus (LeConte, 1878)	Quercus falcata (H) Gill 2008	Traylor et al. 2023a
	Enicmus sp. Thomson, 1859	Quercus nigra (E) Ulyshen and Hanula 2009a
	Enicmus tenuicornis LeConte, 1878		Traylor et al. 2023a
	Melanophthalma distinguenda (Comolli, 1837)	Quercus falcata (E) Ferro et al. 2009
Leiodidae	Agathidium atronitens Fall, 1934	Hardwood (E) Ferro et al. 2012a
	Agathidium compressidens Fall, 1934	Hardwood, extremely decomposed (E) Ferro et al. 2012b
	Agathidium exiguum Melsheimer, 1844	Hardwood (E) Ferro et al. 2012a
		Pinus taeda, Quercus falcata (H) Gill 2008
	Agathidium oniscoides Palisot de Beauvois, 1817	Hardwood (E) Ferro et al. 2012a
		Hardwood, extremely decomposed (E) Ferro et al. 2012b
	Agathidium rubellum Fall, 1934	Hardwood (E) Ferro et al. 2012a
		Hardwood, extremely decomposed (E) Ferro et al. 2012b
	Agathidium sp. Panzer, 1797	Hardwood, extremely decomposed (E) Ferro et al. 2012b	Traylor et al. 2023a
		Liquidambar styraciflua (E) Ulyshen and Hanula 2009a
		Pinus taeda (E) Ulyshen et al. 2020
		Pinus taeda (E) Ulyshen and Hanula 2010
	Aglyptinus laevis (LeConte, 1853)	Hardwood, extremely decomposed (E) Ferro et al. 2012b
		Pinus taeda (E) Ulyshen et al. 2020
	Anisotoma sp. Panzer, 1797	Hardwood (E) Ferro et al. 2012a	Traylor et al. 2023a
		Pinus taeda (E) Ulyshen et al. 2020
		Pinus taeda (E) Ulyshen and Hanula 2010
	Catopocerus appalachianus Peck, 1975	Hardwood (E) Ferro et al. 2012a
	Catopocerus sp. Motschulsky, 1870	Hardwood (E) Ferro et al. 2012a
	Catops davidsoni Salgado, 1999	Hardwood (E) Ferro et al. 2012a
	Gelae sp. Miller and Wheeler, 2005	Hardwood, extremely decomposed (E) Ferro et al. 2012b
	Nemadus triangulum Jeannel, 1936	Hardwood (E) Ferro et al. 2012a
	Ptomaphagus appalachianus (Peck, 1979)	Hardwood, extremely decomposed (E) Ferro et al. 2012b
	Ptomaphagus sp. Helwig, 1795	Quercus spp. (E) Tigreros 2024
		Hardwood, extremely decomposed (E) Ferro et al. 2012b
		Pinus taeda (E) Ulyshen and Hanula 2010
	Sciodrepoides latinotum Peck and Cook, 2002	Hardwood (E) Ferro et al. 2012a
	Sciodrepoides watsoni (Spence, 1815)	Hardwood, extremely decomposed (E) Ferro et al. 2012b
Lucanidae	Ceruchus piceus Weber, 1801	Hardwood (H) Garrick et al. 2019
	Dorcus parallelus (Say, 1824)		Hanula 1996m, Klepzig et al. 2012
	Lucanus elaphus Fabricius, 1775	Hardwood (H) Garrick et al. 2019	Hanula 1996
		Pinus taeda (E) Ulyshen et al. 2020
	Lucanus placidus Say, 1825		Hanula 1996
	Platycerus quercus (Weber, 1801)		Traylor et al. 2023a
	Platycerus virescens (Fabricius, 1775)	Hardwood (E) Ferro et al. 2012a	Hanula 1996
Lycidae	Calopteron sp. Laporte, 1838	Quercus spp. (E) Tigreros 2024
	Dictyoptera aurora (Herbst, 1784)	Hardwood (H) Garrick et al. 2019
		Pinus taeda (E) Ulyshen and Hanula 2010
	Eros humeralis (Fabricius, 1801)		Traylor et al. 2023a
	Plateros sp. Bourgeois, 1879	Quercus spp. (E) Tigreros 2024	Klepzig et al. 2012
		Hardwood (E) Ferro et al. 2012a
		Liquidambar styraciflua (E) Ulyshen and Hanula 2009a
		Pinus taeda (E) Ulyshen and Hanula 2010
	Plateros volatus Green, 1953	Pinus taeda (E) Ulyshen et al. 2020
Lymexylidae	Elateroides lugubris (Say, 1835)	Hardwood (E) Ferro et al. 2012a
	Hylecoetus lugubris Say, 1835		Hanula 1996
	Melittomma sericeum (Harris, 1841)		Hanula 1996, Traylor et al. 2023a
Melandryidae	Anisoxya glaucula LeConte, 1856		Traylor et al. 2023a
	Dircaea liturata (LeConte, 1866)	Hardwood (E) Ferro et al. 2012a	Klepzig et al. 2012, Traylor et al. 2023a
	Emmesa connectens (Newman, 1838)	Hardwood (E) Ferro et al. 2012a
	Hypulus simulator (Newman, 1838)	Hardwood (E) Ferro et al. 2012a
	Microscapha clavicornis LeConte, 1866	Hardwood (E) Ferro and Nguyen 2016	Traylor et al. 2023a
	Microtonus sericans LeConte, 1862	Hardwood (E) Ferro et al. 2012a	Klepzig et al. 2012, Traylor et al. 2023a
		Pinus taeda (E) Ulyshen et al. 2020
		Pinus taeda (E) Ulyshen et al. 2024
		Quercus falcata (E) Ferro and Gimmel 2014
		Quercus falcata (E) Ferro et al. 2009
	Orchesia castanea Melsheimer, 1846	Hardwood (E) Ferro et al. 2012a	Traylor et al. 2023a
	Orchesia cultriformis Laliberté, 1967		Traylor et al. 2023a
	Phloiotrya sp. Stephens, 1832	Quercus nigra, Liquidambar styraciflua (E) Ulyshen and Hanula 2009a	Traylor et al. 2023a
	Phloiotrya vaudoueri Mulsant, 1856	Hardwood (E) Ferro et al. 2012a
	Prothalpia undata LeConte, 1862	Hardwood (E) Ferro et al. 2012a
	Rushia longula (LeConte, 1862)	Pinus taeda (E) Ulyshen et al. 2020
	Spilotus quadripustulatus (Melsheimer, 1846)		Traylor et al. 2023a
	Symphora flavicollis (Haldeman, 1848)		Traylor et al. 2023a
	Symphora rugosa (Haldeman, 1848)	Hardwood (E) Ferro et al. 2012a	Traylor et al. 2023a
Melyridae	Attalus circumscriptus (Say, 1823)	Pinus taeda (E) Ulyshen and Hanula 2009b
	Attalus otiosus (Say, 1828)	Pinus taeda (E) Ulyshen and Hanula 2009b
	Attalus scincetus (Say, 1825)	Pinus taeda (E) Ulyshen and Hanula 2009b
		Quercus falcata (E) Ferro et al. 2009
	Attalus sp. Erichson 1840	Quercus nigra, Liquidambar styraciflua (E) Ulyshen and Hanula 2009a
	Chaetocoelus setosus LeConte, 1880	Hardwood (E) Ferro and Nguyen 2016
	Hypebaeus apicalis (Say, 1825)	Hardwood (E) Ferro et al. 2012a
	Melyrodes cribrata (LeConte, 1852)	Hardwood (E) Ferro et al. 2012a
Micromalthidae	Micromalthus debilis LeConte, 1878	Pinus taeda (E) Ulyshen et al. 2020	Hanula 1996, Traylor et al. 2023a
		Pinus taeda (E) Ulyshen and Hanula 2009b
		Pinus taeda (E) Ulyshen and Hanula 2010
		Quercus nigra, Liquidambar styraciflua (E) Ulyshen and Hanula 2009a
		Pinus palustris (E) Tigreros 2024
Monotomidae	Bactridium ephippigerum (Guérin-Méneville, 1829)	Quercus falcata (H) Gill 2008
	Bactridium sp. LeConte, 1861	Pinus taeda (E) Ulyshen and Hanula 2010	Traylor et al. 2023a
		Quercus nigra, Liquidambar styraciflua (E) Ulyshen and Hanula 2009a
	Monotoma longicollis (Gyllenhal, 1827)	Quercus falcata (E) Ferro et al. 2009
	Monotoma sp. Herbst, 1793	Pinus taeda (E) Ulyshen and Hanula 2009b
		Pinus taeda (E) Ulyshen and Hanula 2010
		Quercus nigra (E) Ulyshen and Hanula 2009a
	Rhizophagus cylindricus LeConte, 1866	Pinus taeda (E) Ulyshen and Hanula 2010
	Rhizophagus dimidiatus Mannerheim, 1843	Hardwood (E) Ferro et al. 2012a
	Rhizophagus sayi Schaeffer, 1913	Quercus falcata (H) Gill 2008	Traylor et al. 2023a
	Rhizophagus sp. Herbst, 1793	Pinus taeda (E) Ulyshen and Hanula 2009a
Mordellidae	Conalia helva LeConte, 1862	Pinus taeda (E) Ulyshen et al. 2020
		Pinus taeda (E) Ulyshen et al. 2024
	Falsomordellistena bihamata (Melsheimer, 1845)	Hardwood (E) Ferro et al. 2012a
	Falsomordellistena discolor (Melsheimer, 1845)		Traylor et al. 2023a
	Falsomordellistena hebraica (LeConte, 1862)	Quercus falcata (E) Ferro et al. 2009	Traylor et al. 2023a
	Falsomordellistena pubescens (Fabricius, 1798)		Traylor et al. 2023a
	Glipodes sericans (Melsheimer, 1845)		Traylor et al. 2023a
	Glipostenoda ambusta (LeConte, 1862)	Hardwood (E) Ferro and Nguyen 2016
		Hardwood (E) Ferro et al. 2012a
		Pinus taeda (E) Ulyshen et al. 2020
		Pinus palustris, Quercus spp. (E) Tigreros 2024
	Hoshihananomia octopunctata (Fabricius, 1775)		Traylor et al. 2023a
	Mordella atrata Melsheimer, 1845	Pinus taeda (E) Ulyshen et al. 2024	Traylor et al. 2023a
		Quercus spp. (E) Tigreros 2024
	Mordella invisitata Liljeblad, 1945	Quercus falcata (E) Ferro et al. 2009
	Mordella lunulata Helmuth, 1865		Traylor et al. 2023a
	Mordella marginata Melsheimer, 1845	Hardwood (E) Ferro et al. 2012a	Traylor et al. 2023a
		Hardwood (E) Ferro and Nguyen 2016 (determined in Traylor et al. 2023c)
	Mordella melaena Germar, 1824	Quercus spp. (E) Tigreros 2024
	Mordella obliqua LeConte, 1878		Traylor et al. 2023a
	Mordellaria borealis (LeConte, 1862)	Liquidambar styraciflua (E) Ulyshen and Hanula 2009a (determined in Traylor et al. 2023c)
		Pinus taeda (E) Ulyshen et al. 2024
	Mordellaria fascifera (LeConte, 1878)		Traylor et al. 2023a
	Mordellaria serval (Say, 1835)	Hardwood (E) Ferro et al. 2012a (determined in Traylor et al. 2023c)	Traylor et al. 2023a
	Mordellaria undulata (Melsheimer, 1845)		Traylor et al. 2023a
	Mordellistena fuscipennis (Melsheimer, 1845)	Hardwood (E) Ferro et al. 2012a (determined in Traylor et al. 2023c)
		Pinus palustris (E) Tigreros 2024
	Mordellistena liturata (Melsheimer, 1845)		Traylor et al. 2023a
	Mordellistena masoni Liljeblad, 1918	Pinus taeda (E) Ulyshen et al. 2024	Traylor et al. 2023a
	Mordellistena militaris LeConte, 1862		Traylor et al. 2023a
	Mordellistena picipennis Smith, 1882		Traylor et al. 2023a
	Mordellistena tosta LeConte, 1862		Traylor et al. 2023a
	Mordellistena trifasciata (Say, 1826)	Liquidambar styraciflua (E) Ulyshen and Hanula 2009a (determined in Traylor et al. 2023c)	Traylor et al. 2023a
		Pinus taeda (E) Ulyshen et al. 2020
	Mordellochroa scapularis (Say, 1824)	Hardwood (E) Ferro et al. 2012a	Traylor et al. 2023a
	Paramordellaria triloba (Say, 1824)	Hardwood (E) Ferro et al. 2012a	Traylor et al. 2023a
	Yakuhananomia bidentata (Say, 1824)		Traylor et al. 2023a
Murmidiidae	Murmidius ovalis (Beck, 1817)	Quercus nigra, Pinus taeda (E) Ulyshen and Hanula 2009a
	Mychocerinus depressus (LeConte, 1866)	Quercus nigra, Pinus taeda, Liquidambar styraciflua (E) Ulyshen and Hanula 2009a	Traylor et al. 2023a
Mycetophagidae	Litargus balteatus LeConte, 1865	Pinus taeda, Quercus falcata (H) Gill 2008
	Litargus didesmus (Say, 1826)	Pinus taeda (E) Ulyshen et al. 2020
	Litargus sexpunctatus (Say, 1826)	Quercus nigra (E) Ulyshen and Hanula 2009a	Traylor et al. 2023a
	Litargus sp. Erichson, 1846	Eucalyptus benthamii (E) Ulyshen et al. 2024
		Quercus nigra (E) Ulyshen and Hanula 2009a
	Litargus tetraspilotus LeConte, 1856	Pinus taeda (E) Ulyshen and Hanula 2010
	Mycetophagus flexuosus Say, 1826	Hardwood (E) Ferro et al. 2012a
	Mycetophagus obsoletus (Melsheimer, 1844)	Pinus taeda (E) Ulyshen and Hanula 2009b
	Mycetophagus pini Ziegler, 1845	Pinus taeda (E) Ulyshen and Hanula 2009b
		Pinus taeda (E) Ulyshen and Hanula 2009a
		Pinus taeda (H) Gill 2008
	Mycetophagus pluripunctatus LeConte, 1856		Traylor et al. 2023a
	Thrimolus minutus Casey, 1900	Pinus taeda, Liquidambar styraciflua (E) Ulyshen and Hanula 2009a
	Typhaea stercorea (Linnaeus, 1758)	Pinus taeda (E) Ulyshen et al. 2020	Klepzig et al. 2012
Nitidulidae	Amphicrossus ciliatus (Olivier, 1811)		Traylor et al. 2023a
	Amphotis ulkei LeConte, 1866	Pinus taeda (E) Ulyshen et al. 2020
	Carpophilus corticinus Erichson, 1843	Pinus taeda, Quercus falcata (H) Gill 2008
	Carpophilus dimidiatus (Fabricius 1792)	Quercus falcata (H) Gill 2008
	Carpophilus marginatus Erichson, 1843	Quercus falcata (H) Gill 2008
	Carpophilus sp. Stephens, 1830	Hardwood (E) Ferro et al. 2012a
		Quercus nigra, Pinus taeda (E) Ulyshen and Hanula 2009a
	Carpophilus tempestivus Erichson, 1843	Quercus falcata (H) Gill 2008
	Colopterus niger (Say, 1823)	Quercus falcata (H) Gill 2008
	Colopterus semitectus (Say, 1825)	Quercus falcata (H) Gill 2008
	Colopterus truncatus (Randall, 1838)	Pinus taeda, Quercus falcata (H) Gill 2008
	Colopterus unicolor (Say, 1825)	Pinus taeda, Quercus falcata (H) Gill 2008
	Conotelus sp. Erichson, 1843	Pinus taeda (E) Ulyshen and Hanula 2010
	Cryptarcha ampla Erichson, 1843	Quercus falcata (H) Gill 2008	Traylor et al. 2023a
	Epuraea erichsoni Reitter, 1873	Pinus taeda, Quercus falcata (H) Gill 2008
	Epuraea luteola Erichson, 1843	Quercus falcata (H) Gill 2008
		Quercus nigra, Liquidambar styraciflua (E) Ulyshen and Hanula 2009a
	Epuraea sp. Erichson, 1843	Hardwood (E) Ferro et al. 2012a
	Epuraea truncatella Mannerheim, 1846	Pinus taeda (H) Gill 2008
	Glischrochilus confluentus (Say, 1823)	Hardwood (E) Ferro et al. 2012a
	Pallodes sp. Erichson, 1843	Pinus taeda (E) Ulyshen and Hanula 2010
	Prometopia sexmaculata (Say, 1825)	Quercus falcata (H) Gill 2008
		Quercus nigra, Pinus taeda, Liquidambar styraciflua (E) Ulyshen and Hanula 2009a
	Stelidota geminata (Say, 1825)	Quercus falcata (H) Gill 2008
	Stelidota octomaculata (Say, 1825)	Hardwood (E) Ferro and Nguyen 2016
	Thalycra sp. Erichson, 1843	Pinus taeda (E) Ulyshen and Hanula 2010
Nosodendridae	Nosodendron unicolor Say, 1824	Quercus falcata (H) Gill 2008	Traylor et al. 2023a
Oedemeridae	Asclera ruficollis (Say, 1823)	Hardwood (E) Ferro et al. 2012a
	Nacerdes melanura (Linnaeus, 1758)		Hanula 1996
	Oxycopis thoracica (Fabricius, 1801)	Pinus taeda (E) Ulyshen et al. 2020	Klepzig et al. 2012
		Pinus taeda (E) Ulyshen and Hanula 2009b
		Pinus taeda (E) Ulyshen et al. 2010
	Oxycopis sp. Arnett, 1951	Pinus palustris (E) Tigreros 2024	Klepzig et al. 2012
	Xanthochroa lateralis (Melsheimer, 1846)	Pinus taeda (E) Ulyshen et al. 2020
Passalidae	Odontotaenius disjunctus (Illiger, 1800)	Quercus spp. (E) Tigreros 2024	Hanula 1996
		Hardwood (H) Garrick et al. 2019
		Pinus taeda (E) Ulyshen et al. 2020
		Pinus taeda (E) Ulyshen and Hanula 2010
Passandridae	Catogenus rufus (Fabricius, 1798)	Pinus taeda (E) Ulyshen et al. 2020	Klepzig et al. 2012, Traylor et al. 2023a
		Pinus taeda (E) Ulyshen and Hanula 2009b
		Pinus taeda (E) Ulyshen and Hanula 2009a
		Pinus taeda (E) Ulyshen and Hanula 2010
		Pinus taeda, Quercus falcata (H) Gill 2008
Phalacridae	Ochrolitus rubens (LeConte, 1856)	Hardwood (E) Ferro and Nguyen 2016
Ptiliidae	Acrotrichis sp. Motschulsky, 1848	Hardwood (E) Ferro et al. 2012a
		Hardwood, extremely decomposed (E) Ferro et al. 2012b
		Quercus falcata (E) Ferro et al. 2009
	Micridium sp. Motschulsky, 1869	Hardwood (E) Ferro et al. 2012a
	Nossidium sp. Erichson, 1845	Hardwood, extremely decomposed (E) Ferro et al. 2012b
	Pteryx sp. Matthews, 1858	Hardwood (E) Ferro and Nguyen 2016
		Hardwood (E) Ferro et al. 2012a
		Hardwood, extremely decomposed (E) Ferro et al. 2012b
Ptilodactylidae	Ptilodactyla angustata (Horn, 1880)	Hardwood (E) Ferro and Nguyen 2016
	Ptilodactyla carinata Johnson and Freytag, 1978	Hardwood (E) Ferro et al. 2012a
	Ptilodactyla sp. Illiger, 1807	Hardwood (E) Ferro et al. 2012a
		Quercus falcata (H) Gill 2008
Ptinidae	Anobium punctatum (De Geer, 1774)		Hanula 1996
	Byrrhodes fallax (Fall, 1905)		Traylor et al. 2023a
	Byrrhodes incomptus (LeConte, 1865)		Traylor et al. 2023a
	Byrrhodes intermedius (LeConte, 1878)		Traylor et al. 2023a
	Byrrhodes sp. LeConte, 1878	Quercus spp. (E) Tigreros 2024	Traylor et al. 2023a
	Byrrhodes tristiatus (LeConte, 1878)		Traylor et al. 2023a
	Caenocara sp. Thomson, 1859	Hardwood (E) Ferro and Nguyen 2016
	Calymmaderus nitidus (LeConte, 1865)	Hardwood (E) Ferro and Nguyen 2016	Traylor et al. 2023a
		Quercus falcata (E) Ferro et al. 2009
	Cryptorama confusum White, 1984	Hardwood (E) Ferro and Nguyen 2016
	Cryptoramorphus sp. White, 1966		Klepzig et al. 2012
	Dorcatoma falli White, 1965		Traylor et al. 2023a
	Ernobius filicornis LeConte, 1879		Hanula 1996
	Ernobius granulatus LeConte, 1865		Hanula 1996
	Ernobius mollis (Linnaeus, 1758)		Hanula 1996
	Ernobius tenuicornis LeConte, 1865		Hanula 1996
	Euceratocerus grandis White, 1966	Hardwood (E) Ferro and Nguyen 2016
	Eucrada humeralis (Melsheimer, 1846)		Hanula 1996, Traylor et al. 2023a
	Euvrilletta peltata (Harris, 1836)		Hanula 1996, Klepzig et al. 2012, Traylor et al. 2023a
	Euvrilletta sp. Fall, 1905	Pinus taeda (E) Ulyshen et al. 2020	Traylor et al. 2023a
	Hadrobregmus notatus (Say, 1825)	Hardwood (E) Ferro et al. 2012a	Hanula 1996, Traylor et al. 2023a
	Hemicoelus carinatus (Say, 1823)		Hanula 1996, Traylor et al. 2023a
	Hemicoelus pusillus (Fall, 1905)		Hanula 1996
	Hemicoelus umbrosus (Fall, 1905)		Hanula 1996
	Lasioderma semirufum Fall, 1905	Hardwood (E) Ferro et al. 2012a
	Lasioderma sp. Stephens, 1835	Quercus nigra (E) Ulyshen and Hanula 2009a
	Oligomerus obtusus LeConte, 1865	Hardwood (E) Ferro et al. 2012a
	Oligomerus sericans (Melsheimer, 1846)		Hanula 1996, Traylor et al. 2023a
	Oligomerus sp. Redtenbacher, 1849		Traylor et al. 2023a
	Petalium bistriatum (Say, 1825)		Traylor et al. 2023a
	Petalium debile Fall, 1905	Quercus falcata (E) Ferro and Gimmel 2014	Traylor et al. 2023a
		Quercus falcata (E) Ferro et al. 2009
	Petalium incisum Ford, 1973	Hardwood (E) Ferro et al. 2012a	Traylor et al. 2023a
	Petalium sp. LeConte, 1861	Hardwood (E) Ferro and Nguyen 2016	Traylor et al. 2023a
		Pinus taeda, Liquidambar styraciflua (E) Ulyshen and Hanula 2009a
	Petalium whitei Ford, 1973		Traylor et al. 2023a
	Platybregmus canadensis Fisher, 1934		Hanula 1996
	Priobium sericeum (Say, 1825)	Hardwood (E) Ferro and Nguyen 2016	Hanula 1996, Traylor et al. 2023a
		Hardwood (E) Ferro et al. 2012a
	Protheca sp. LeConte, 1865	Liquidambar styraciflua (E) Ulyshen and Hanula 2009a
	Ptilinus ruficornis Say, 1823		Hanula 1996
	Ptilinus sp. Mueller, 1764		Klepzig et al. 2012, Traylor et al. 2023a
	Sculptotheca puberula (LeConte, 1865)	Hardwood (E) Ferro et al. 2012a
	Trichodesma gibbosa (Say, 1825)		Traylor et al. 2023a
	Trichodesma klagesi Fall, 1905	Hardwood (E) Ferro et al. 2012a	Hanula 1996, Traylor et al. 2023a
	Tricorynus gracilis (Fall, 1905)		Traylor et al. 2023a
	Tricorynus nigritulus (LeConte, 1865)		Traylor et al. 2023a
	Tricorynus punctatus (LeConte, 1865)		Traylor et al. 2023a
	Tricorynus sp. Waterhouse, 1849	Hardwood (E) Ferro and Nguyen 2016
		Liquidambar styraciflua (E) Ulyshen and Hanula 2009a
	Vrilletta laurentina Fall, 1905	Hardwood (E) Ferro et al. 2012a
	Xestobium rufovillosum (De Geer, 1774)		Hanula 1996
	Xyletinus sp. Latreille, 1809	Hardwood (E) Ferro et al. 2012a
Pyrochroidae	Dendroides canadensis Latreille, 1810	Hardwood (E) Ferro et al. 2012a	Traylor et al. 2023a
		Liquidambar styraciflua (E) Ulyshen and Hanula 2009a
	Dendroides concolor (Newman, 1838)	Hardwood (E) Ferro et al. 2012a
	Neopyrochroa femoralis (LeConte, 1855)		Traylor et al. 2023a
	Neopyrochroa flabellata (Fabricius, 1787)	Hardwood (E) Ferro et al. 2012a	Traylor et al. 2023a
Salpingidae	Inopeplus immundus (Reitter, 1878)	Hardwood (E) Ferro and Nguyen 2016
	Inopeplus reclusa (LeConte, 1880)	Pinus taeda (E) Ulyshen 2014	Traylor et al. 2023a
	Rhinosimus viridiaeneus (Randall, 1838)	Hardwood (E) Ferro et al. 2012a
Scarabaeidae	Ataenius imbricatus (Melsheimer, 1845)	Eucalyptus benthamii (E) Ulyshen et al. 2024
	Ataenius sp. Harold, 1867	Pinus taeda, Eucalyptus benthamii (E) Ulyshen et al. 2024
	Bolboceras thoracicornis (Wallis, 1928)	Pinus taeda (E) Ulyshen and Hanula 2010
	Dialytellus tragicus (Schmidt, 1916)	Hardwood, extremely decomposed (E) Ferro et al. 2012b
	Dynastes tityus (Linnaeus, 1767)		Hanula 1996
	Euphoria sepulcralis (Fabricius, 1801)	Pinus taeda (E) Ulyshen and Hanula 2010
	Gnorimella maculosa (Knoch, 1801)	Hardwood (E) Ferro et al. 2012a	Traylor et al. 2023a
	Osmoderma eremicola (Knoch, 1801)		Hanula 1996
	Osmoderma scabra (Palisot de Beauvois, 1805)		Hanula 1996
	Parastasia brevipes (LeConte, 1856)		Hanula 1996
	Pelidnota punctata (Linnaeus, 1758)		Hanula 1996
	Phileurus didymus (LeConte, 1758)		Hanula 1996
	Strategus aloeus (Linnaeus, 1758)		Hanula 1996
	Trichiotinus affinis (Gory and Percheron, 1833)		Hanula 1996
	Trichiotinus bibens (Fabricius, 1775)		Hanula 1996
	Trichiotinus piger (Fabricius, 1775)		Hanula 1996
	Trigonopeltastes delta (Forster, 1771)		Traylor et al. 2023a
	Valgus canaliculatus (Olivier, 1789)	Pinus taeda (E) Ulyshen et al. 2020	Traylor et al. 2023a
	Valgus seticollis (Palisot de Beauvois, 1805)	Pinus taeda (E) Ulyshen and Hanula 2009b	Traylor et al. 2023a
Scraptiidae	Canifa pallipes (Melsheimer, 1846)	Pinus taeda (E) Ulyshen et al. 2020	Traylor et al. 2023a
	Canifa plagiata (Melsheimer, 1846)		Traylor et al. 2023a
	Canifa pusilla (Haldeman, 1848)		Traylor et al. 2023a
	Canifa sp. LeConte, 1866	Hardwood (E) Ferro et al. 2012a
		Pinus taeda (E) Ulyshen and Hanula 2009a
		Pinus taeda (E) Ulyshen and Hanula 2009b
		Pinus taeda (E) Ulyshen and Hanula 2010
	Pentaria trifasciata (Melsheimer, 1846)		Traylor et al. 2023a
Silvanidae	Ahasverus advena (Waltl, 1834)	Pinus taeda (E) Ulyshen and Hanula 2009b	Klepzig et al. 2012
		Pinus taeda, Quercus falcata (H) Gill 2008
		Quercus nigra, Pinus taeda, Liquidambar styraciflua (E) Ulyshen and Hanula 2009a
	Ahasverus rectus (LeConte, 1854)	Pinus taeda (E) Ulyshen and Hanula 2009b	Klepzig et al. 2012
		Pinus taeda (E) Ulyshen and Hanula 2010
		Pinus taeda, Eucalyptus benthamii (E) Ulyshen et al. 2024
	Cathartosilvanus imbellis (LeConte, 1854)	Hardwood (E) Ferro et al. 2012a	Klepzig et al. 2012, Traylor et al. 2023a
		Pinus taeda (E) Ulyshen et al. 2020
		Pinus taeda (E) Ulyshen et al. 2020
		Pinus taeda (E) Ulyshen and Hanula 2009b
		Pinus taeda (E) Ulyshen et al. 2010
		Pinus taeda (E) Ulyshen and Hanula 2010
		Quercus falcata (H) Gill 2008
		Quercus nigra, Pinus taeda, Liquidambar styraciflua (E) Ulyshen and Hanula 2009a
	Cathartosilvanus sp. Grouvelle, 1912	Quercus spp. (E) Tigreros 2024
	Nausibius major Zimmermann, 1869		Traylor et al. 2023a
	Nausibius repandus LeConte, 1866		Traylor et al. 2023a
	Silvanoprus scuticollis (Walker, 1859)		Klepzig et al. 2012
	Silvanus muticus Sharp, 1899	Hardwood (E) Ferro and Nguyen 2016	Klepzig et al. 2012, Traylor et al. 2023a
		Hardwood (E) Ferro et al. 2012a
		Pinus taeda (E) Ulyshen et al. 2020
		Pinus taeda (E) Ulyshen and Hanula 2009b
		Pinus taeda (E) Ulyshen and Hanula 2010
		Pinus taeda, Eucalyptus benthamii (E) Ulyshen et al. 2024
		Pinus taeda, Quercus falcata (H) Gill 2008
		Quercus nigra, Pinus taeda, Liquidambar styraciflua (E) Ulyshen and Hanula 2009a
	Silvanus planatus Germar, 1824	Quercus nigra, Liquidambar styraciflua (E) Ulyshen and Hanula 2009a
	Uleiota dubius (Fabricius, 1801)	Hardwood (E) Ferro et al. 2012a
		Pinus taeda (E) Ulyshen and Hanula 2010
		Quercus falcata (H) Gill 2008
Sphindidae	Sphindus americanus LeConte, 1866		Traylor et al. 2023a
	Sphindus sp. Megerle in Dejean, 1821	Pinus taeda (E) Ulyshen and Hanula 2010	Klepzig et al. 2012
		Pinus taeda, Liquidambar styraciflua (E) Ulyshen and Hanula 2009a
		Pinus palustris, Quercus spp. (E) Tigreros 2024
Staphylinidae	Acrolocha sp. Thomson, 1858	Pinus taeda (E) Ulyshen and Hanula 2010
	Actiastes fundatum Grigarick and Schuster, 1971	Hardwood, extremely decomposed (E) Ferro et al. 2012b
	Actiastes globiferum (LeConte, 1849)	Quercus falcata (H) Gill 2008
	Actiastes sp. Casey, 1897	Hardwood (E) Ferro et al. 2012a
		Hardwood, extremely decomposed (E) Ferro et al. 2012b
		Pinus taeda (E) Ulyshen and Hanula 2010
	Actiastes suteri (Park, 1963)	Hardwood (E) Ferro et al. 2012a
	Adranes lecontei Brendel, 1865	Hardwood (E) Ferro et al. 2012a
		Hardwood, extremely decomposed (E) Ferro et al. 2012b
	Adranes sp. LeConte, 1849	Pinus taeda (E) Ulyshen et al. 2020
	Aleodorus bilobatus (Say, 1830)	Hardwood (E) Ferro et al. 2012a
	Anacyptus testaceus (LeConte, 1863)	Pinus palustris, Quercus spp. (E) Tigreros 2024
		Pinus taeda (E) Ulyshen et al. 2020
		Pinus taeda (E) Ulyshen and Hanula 2009b
		Pinus taeda (E) Ulyshen et al. 2024
		Pinus taeda (E) Ulyshen and Hanula 2009a
		Pinus taeda (E) Ulyshen and Hanula 2010
	Anotylus sp. Thomson, 1859	Hardwood (E) Ferro et al. 2012a
		Hardwood (E) Ferro and Nguyen 2016
	Arianops digitata Barr, 1974	Hardwood, extremely decomposed (E) Ferro et al. 2012b
	Arpedium sp. Erichson, 1839	Quercus spp. (E) Tigreros 2024
	Atheta annexa Casey, 1910	Quercus spp. (E) Tigreros 2024
	Atheta sp. Thomson, 1858	Hardwood (E) Ferro et al. 2012a
		Pinus taeda, Quercus falcata (H) Gill 2008
	Atrecus americanus (Casey, 1906)	Hardwood, extremely decomposed (E) Ferro et al. 2012b
	Baeocera pallida Casey, 1900	Hardwood, extremely decomposed (E) Ferro et al. 2012b
		Pinus taeda (E) Ulyshen et al. 2020
	Baeocera sp. Erichson, 1845	Hardwood, extremely decomposed (E) Ferro et al. 2012b
		Pinus taeda (E) Ulyshen et al. 2020
	Batriasymmodes sp. Park, 1951	Pinus taeda (E) Ulyshen and Hanula 2010
	Batrisodes auerbachi Park, 1956	Hardwood, extremely decomposed (E) Ferro et al. 2012b
	Batrisodes beyeri Schaeffer, 1906	Hardwood (E) Ferro et al. 2012a
		Hardwood, extremely decomposed (E) Ferro et al. 2012b
	Batrisodes clypeonotus (Brendel, 1893)	Quercus falcata (H) Gill 2008
	Batrisodes ionae (LeConte, 1849)	Hardwood (E) Ferro et al. 2012a
	Batrisodes lineaticollis (Aubé, 1833)	Hardwood (E) Ferro et al. 2012a
		Hardwood, extremely decomposed (E) Ferro et al. 2012b
	Batrisodes schaumi (Aubé, 1844)	Hardwood (E) Ferro et al. 2012a
	Batrisodes sp. Reitter, 1882	Hardwood (E) Ferro et al. 2012a
		Hardwood, extremely decomposed (E) Ferro et al. 2012b
	Batrisodes uncicornis (Casey, 1897)	Pinus taeda (E) Ulyshen and Hanula 2010
		Quercus falcata (H) Gill 2008
	Belonuchus rufipennis (Fabricius, 1801)	Hardwood (E) Ferro et al. 2012a	Klepzig et al. 2012
		Hardwood (E) Ferro and Nguyen 2016
		Pinus taeda (H) Gill 2008
		Quercus spp. (E) Tigreros 2024
	Bibloplectus ruficeps (Motschulsky, 1856)	Hardwood, extremely decomposed (E) Ferro et al. 2012b
	Bibloplectus sp. Reitter, 1881	Hardwood (E) Ferro et al. 2012a
		Hardwood, extremely decomposed (E) Ferro et al. 2012b
		Quercus falcata (E) Ferro et al. 2009
	Bisnius blandus (Gravenhorst, 1806)	Hardwood (E) Ferro et al. 2012a
	Carpelimus sp. Leach, 1819	Hardwood, extremely decomposed (E) Ferro et al. 2012b
	Cedius cruralis Park, 1949	Hardwood (E) Ferro et al. 2012a
	Cedius spinosus LeConte, 1849	Hardwood (E) Ferro et al. 2012a
	Charhyphus picipennis (LeConte, 1863)	Hardwood (E) Ferro et al. 2012a
	Clavilispinus exiguus (Erichson, 1840)	Pinus palustris, Quercus spp. (E) Tigreros 2024
	Clavilispinus rufescens (Hatch, 1957)	Pinus taeda, Quercus falcata (H) Gill 2008
	Clavilispinus sp. Bernhauer, 1926	Pinus taeda (E) Ulyshen and Hanula 2009b
		Pinus taeda (E) Ulyshen and Hanula 2010
		Quercus nigra, Pinus taeda, Liquidambar styraciflua (E) Ulyshen and Hanula 2009a
	Conoplectus canaliculatus (LeConte, 1849)	Hardwood, extremely decomposed (E) Ferro et al. 2012b
		Pinus taeda (E) Ulyshen and Hanula 2010
	Coproporus laevis LeConte, 1863		Klepzig et al. 2012
	Coproporus sp. Kraatz, 1857	Hardwood (E) Ferro and Nguyen 2016
		Pinus palustris, Quercus spp. (E) Tigreros 2024
	Coproporus ventriculus (Say, 1834)	Pinus taeda (E) Ulyshen et al. 2020	Klepzig et al. 2012
		Pinus taeda (E) Ulyshen and Hanula 2009b
		Pinus taeda (E) Ulyshen and Hanula 2010
		Pinus taeda, Quercus falcata (H) Gill 2008
	Ctenisodes sp. Raffray, 1897	Hardwood (E) Ferro et al. 2012a
		Hardwood, extremely decomposed (E) Ferro et al. 2012b
	Custotychus sp. Park and Wagner, 1962	Hardwood (E) Ferro et al. 2012a
		Hardwood, extremely decomposed (E) Ferro et al. 2012b
	Cyparium concolor (Fabricius, 1801)	Pinus taeda (E) Ulyshen et al. 2020
	Dalmosanus sp. Park, 1952	Pinus taeda (E) Ulyshen and Hanula 2009b
		Pinus taeda (E) Ulyshen and Hanula 2010
	Dalmosella tenuis Casey, 1897	Hardwood (E) Ferro et al. 2012a
		Hardwood (E) Ferro and Nguyen 2016
	Dianusa sp. Casey, 1906	Pinus taeda, Quercus falcata (H) Gill 2008
	Diochus schaumi Kraatz, 1860	Pinus palustris (E) Tigreros 2024
	Earota sp. Mulsant and Rey, 1874	Hardwood (E) Ferro et al. 2012a
	Echiaster sp. Erichson, 1830	Eucalyptus benthamii (E) Ulyshen et al. 2024
		Pinus taeda (E) Ulyshen and Hanula 2010
	Edaphus americanus Puthz, 1947	Hardwood (E) Ferro et al. 2012a
		Hardwood (E) Ferro and Nguyen 2016
		Hardwood, extremely decomposed (E) Ferro et al. 2012b
	Erichsonius sp. Fauvel, 1874	Hardwood (E) Ferro et al. 2012a
	Euboarhexius perscitus (Fletcher, 1932)	Hardwood (E) Ferro et al. 2012a
	Euconnus (Napochus) sp. Thomson, 1859	Hardwood (E) Ferro et al. 2012a
		Hardwood, extremely decomposed (E) Ferro et al. 2012b
		Quercus falcata (H) Gill 2008
	Euconnus (Napoconnus) sp. Franz, 1957	Hardwood (E) Ferro et al. 2012a
		Hardwood, extremely decomposed (E) Ferro et al. 2012b
	Euconnus (Scopophus) sp. Casey, 1897	Hardwood (E) Ferro et al. 2012a
		Hardwood (E) Ferro et al. 2012a
		Hardwood, extremely decomposed (E) Ferro et al. 2012b
	Euconnus sp. Thomson, 1859	Pinus palustris (E) Tigreros 2024
		Hardwood (E) Ferro and Nguyen 2016
		Hardwood, extremely decomposed (E) Ferro et al. 2012b
		Pinus taeda, Eucalyptus benthamii (E) Ulyshen et al. 2024
		Quercus falcata (E) Ferro and Gimmel 2014
	Eumicrota sp. Casey, 1906	Hardwood (E) Ferro and Nguyen 2016
		Pinus taeda (E) Ulyshen et al. 2020
		Pinus taeda (E) Ulyshen et al. 2024
		Quercus falcata (E) Ferro and Gimmel 2014
	Euplectus confluens LeConte, 1849	Hardwood (E) Ferro et al. 2012a
	Euplectus duryi Casey, 1908	Pinus taeda (E) Ulyshen and Hanula 2010
	Euplectus longicollis Casey, 1884	Hardwood (E) Ferro et al. 2012a
	Euplectus sp. Leach, 1817	Hardwood (E) Ferro et al. 2012a
		Hardwood, extremely decomposed (E) Ferro et al. 2012b
		Pinus taeda (E) Ulyshen et al. 2020
		Pinus taeda (E) Ulyshen and Hanula 2010
	Eusphalerum sp. Kraatz, 1857	Hardwood (E) Ferro and Nguyen 2016
	Eutyphlus dybasi Park, 1956	Hardwood, extremely decomposed (E) Ferro et al. 2012b
	Eutyphlus similis LeConte, 1880	Hardwood (E) Ferro et al. 2012a
	Eutyphlus sp. LeConte, 1880	Hardwood (E) Ferro et al. 2012a
		Hardwood, extremely decomposed (E) Ferro et al. 2012b
	Euvira sp. Sharp, 1883	Quercus falcata (E) Ferro and Gimmel 2014
	Gabrius fallaciosus (Horn, 1884)	Hardwood (E) Ferro et al. 2012a
		Hardwood, extremely decomposed (E) Ferro et al. 2012b
	Gyrohypnus sp. Leach, 1819	Pinus taeda (E) Ulyshen and Hanula 2009b
		Pinus taeda (E) Ulyshen and Hanula 2010
	Hapalaraea hamata (Fauvel, 1878)	Hardwood (E) Ferro et al. 2012a
	Hesperus apicialis (Say, 1830)	Hardwood (E) Ferro et al. 2012a
		Hardwood (E) Ferro and Nguyen 2016
	Hesperus baltimorensis (Gravenhorst, 1802)	Hardwood (E) Ferro et al. 2012a
	Hesperus sp. Fauvel, 1874	Liquidambar styraciflua (E) Ulyshen and Hanula 2009a
		Pinus taeda (E) Ulyshen and Hanula 2010
	Holobus sp. Solier, 1849	Quercus falcata (H) Gill 2008
	Homaeotarsus sp. Hochhuth, 1851	Liquidambar styraciflua (E) Ulyshen and Hanula 2009a
	Homalota sp. Mannerheim, 1831	Pinus taeda (H) Gill 2008
	Hypnogyra gularis (LeConte, 1880)	Hardwood (E) Ferro et al. 2012a
	Ischnosoma lecontei Campbell, 1991	Hardwood, extremely decomposed (E) Ferro et al. 2012b
	Laetulonthus laetulus (Say, 1834)	Pinus taeda (E) Ulyshen and Hanula 2010
		Pinus taeda, Quercus falcata (H) Gill 2008
	Leptoplectus pertenuis (Casey, 1884)	Hardwood (E) Ferro et al. 2012a
		Hardwood, extremely decomposed (E) Ferro et al. 2012b
		Pinus taeda (E) Ulyshen and Hanula 2010
	Leptoscydmus sp. Casey, 1897	Hardwood, extremely decomposed (E) Ferro et al. 2012b
	Leptusa carolinensis Pace, 1989	Hardwood (E) Ferro et al. 2012a
		Hardwood, extremely decomposed (E) Ferro et al. 2012b
	Leptusa cribratula (Casey, 1906)	Hardwood (E) Ferro et al. 2012a
		Hardwood, extremely decomposed (E) Ferro et al. 2012b
	Leptusa ferroi Park and Carlton, 2010	Hardwood (E) Ferro et al. 2012a
	Leptusa gimmeli Park and Carlton, 2010	Hardwood (E) Ferro et al. 2012a
	Leptusa pusio (Casey, 1906)	Hardwood (E) Ferro et al. 2012a
		Hardwood, extremely decomposed (E) Ferro et al. 2012b
	Leptusa sp. Kraatz, 1856	Hardwood, extremely decomposed (E) Ferro et al. 2012b
		Pinus taeda (E) Ulyshen et al. 2020
		Pinus taeda, Eucalyptus benthamii (E) Ulyshen et al. 2024
		Pinus taeda, Quercus falcata (H) Gill 2008
	Lobrathium sp. Mulsant and Rey, 1878	Pinus palustris (E) Tigreros 2024
		Pinus taeda (E) Ulyshen et al. 2020
	Lordithon campbelli Schülke, 2000	Pinus taeda (E) Ulyshen and Hanula 2010
	Lordithon obsoletus (Say, 1834)	Pinus taeda (E) Ulyshen and Hanula 2010
		Quercus falcata (H) Gill 2008
	Machaerodes carinatus (Brendel, 1865)	Hardwood, extremely decomposed (E) Ferro et al. 2012b
	Megalopinus caelatus (Gravenhorst, 1802)	Pinus taeda (E) Ulyshen et al. 2020
		Pinus taeda (E) Ulyshen and Hanula 2010
	Megalopinus sp. Eichelbaum, 1915	Pinus palustris, Quercus spp. (E) Tigreros 2024
	Melba parvula (LeConte, 1849)	Pinus taeda (E) Ulyshen and Hanula 2010
	Melba sulcatula Casey, 1897	Pinus taeda (E) Ulyshen and Hanula 2010
	Melba thoracica (Brendel, 1889)	Pinus taeda (E) Ulyshen et al. 2020
	Melba sp. Casey, 1897	Pinus taeda (E) Ulyshen and Hanula 2010
	Microscydmus (Delius) sp. Casey, 1897	Hardwood (E) Ferro et al. 2012a
		Hardwood, extremely decomposed (E) Ferro et al. 2012b
	Microscydmus (Neladius) sp. Casey, 1897	Hardwood, extremely decomposed (E) Ferro et al. 2012b
	Microscydmus sp. Saulcy and Croissandeau, 1893	Hardwood, extremely decomposed (E) Ferro et al. 2012b
		Pinus taeda (E) Ulyshen et al. 2020
		Quercus falcata (H) Gill 2008
	Mipseltyrus nicolayi Park, 1953	Hardwood, extremely decomposed (E) Ferro et al. 2012b
	Mycetoporus sp. Mannerheim, 1830	Eucalyptus benthamii (E) Ulyshen et al. 2024
	Myllaena sp. Erichson, 1837	Hardwood, extremely decomposed (E) Ferro et al. 2012b
	Myrmecocephalus cingulatus (LeConte, 1866)	Hardwood (E) Ferro et al. 2012a
		Hardwood (E) Ferro and Nguyen 2016
		Pinus taeda (H) Gill 2008
	Myrmecocephalus concinnus (Erichson, 1840)	Pinus taeda, Quercus falcata (H) Gill 2008	Klepzig et al. 2012
	Myrmecocephalus sp. MacLeay, 1873	Pinus taeda (E) Ulyshen and Hanula 2009b
		Pinus taeda (E) Ulyshen and Hanula 2010
		Quercus nigra, Pinus taeda, Liquidambar styraciflua (E) Ulyshen and Hanula 2009a
	Myrmecosaurus ferrugineus Bruch, 1932	Pinus taeda (E) Ulyshen and Hanula 2009a
		Quercus spp. (E) Tigreros 2024
	Nacaeus tenuis (LeConte, 1863)	Pinus taeda (E) Ulyshen and Hanula 2010
		Quercus falcata (H) Gill 2008
	Neohypnus sp. Coiffait & Sáiz, 1964	Pinus palustris (E) Tigreros 2024
	Nudobius cephalus (Say, 1834)	Pinus taeda, Quercus falcata (H) Gill 2008
	Oxybleptes davisi (Notman, 1924)	Quercus falcata (H) Gill 2008
	Oxyporus femoralis Gravenhorst, 1802	Pinus taeda (E) Ulyshen and Hanula 2010
	Palaminus sp. Erichson, 1839	Pinus taeda (E) Ulyshen et al. 2020	Klepzig et al. 2012
		Pinus taeda (E) Ulyshen and Hanula 2010
	Parascydmus sp. Casey, 1897	Hardwood (E) Ferro et al. 2012a
		Hardwood, extremely decomposed (E) Ferro et al. 2012b
	Philotermes sp. Kraatz, 1857		Klepzig et al. 2012
	Placusa sp. Erichson, 1837	Hardwood (E) Ferro et al. 2012a
		Pinus taeda, Quercus falcata (H) Gill 2008
	Platydracus sp. Thomson, 1858	Pinus taeda (H) Gill 2008
	Platydracus violaceus (Gravenhorst, 1802)	Hardwood (E) Ferro et al. 2012a
	Platydracus viridanus (Horn, 1879)	Hardwood (E) Ferro et al. 2012a
	Proteinus sp. Latreille, 1797	Hardwood (E) Ferro et al. 2012a
		Pinus taeda (E) Ulyshen and Hanula 2010
	Pseudactium arcuatum (LeConte, 1849)	Hardwood, extremely decomposed (E) Ferro et al. 2012b
	Pycnoglypta fracta (Fauvel, 1878)	Eucalyptus benthamii (E) Ulyshen et al. 2024
		Hardwood (E) Ferro et al. 2012a
		Hardwood (E) Ferro and Nguyen 2016
	Pycnoplectus cediosus Wagner, 1975	Hardwood (E) Ferro et al. 2012a
	Pycnoplectus infossus (Raffray, 1904)	Hardwood (E) Ferro et al. 2012a
		Hardwood, extremely decomposed (E) Ferro et al. 2012b
	Pycnoplectus interruptus (LeConte, 1849)	Hardwood, extremely decomposed (E) Ferro et al. 2012b
		Pinus taeda (E) Ulyshen and Hanula 2010
	Pycnoplectus linearis (LeConte, 1849)	Hardwood (E) Ferro et al. 2012a
		Pinus taeda (E) Ulyshen and Hanula 2010
	Pycnoplectus sexualis (Casey, 1884)	Pinus taeda (E) Ulyshen and Hanula 2010
	Pycnoplectus sp. Casey, 1897	Hardwood (E) Ferro et al. 2012a
		Hardwood, extremely decomposed (E) Ferro et al. 2012b
		Pinus taeda (E) Ulyshen et al. 2020
		Pinus taeda (E) Ulyshen and Hanula 2010
	Rhexius schmitti Brendel, 1893	Hardwood (E) Ferro et al. 2012a
	Rhexius sp. LeConte, 1849	Hardwood (E) Ferro et al. 2012a
		Hardwood, extremely decomposed (E) Ferro et al. 2012b
	Scaphidium sp. Olivier, 1790	Pinus taeda (E) Ulyshen et al. 2024
		Pinus taeda (E) Ulyshen and Hanula 2010
	Scaphisoma convexum Say, 1893	Hardwood (E) Ferro et al. 2012a
	Scaphisoma rubens Casey, 1894	Hardwood (H) Garrick et al. 2019
	Scaphisoma sp. Leach, 1815	Liquidambar styraciflua (E) Ulyshen and Hanula 2009a
		Pinus taeda (E) Ulyshen et al. 2020
		Pinus taeda (E) Ulyshen et al. 2024
		Pinus taeda (E) Ulyshen et al. 2020
	Scydmaenus sp. Latreille, 1802	Hardwood (E) Ferro et al. 2012a
	Sepedophilus basalis (Erichson, 1839)	Hardwood, extremely decomposed (E) Ferro et al. 2012b
	Sepedophilus brachypterus Campbell, 1976	Hardwood (E) Ferro et al. 2012a
		Hardwood, extremely decomposed (E) Ferro et al. 2012b
	Sepedophilus cinctulus (Erichson, 1839)	Hardwood (E) Ferro et al. 2012a
		Hardwood, extremely decomposed (E) Ferro et al. 2012b
		Pinus taeda, Quercus falcata (H) Gill 2008
	Sepedophilus crassus (Gravenhorst, 1802)	Hardwood (E) Ferro et al. 2012a
		Hardwood, extremely decomposed (E) Ferro et al. 2012b
	Sepedophilus debilis (Casey, 1895)	Pinus taeda (E) Ulyshen et al. 2020
	Sepedophilus littoreus (Linnaeus, 1758)	Quercus falcata (H) Gill 2008
	Sepedophilus macer (Casey, 1895)	Pinus taeda (E) Ulyshen et al. 2020
		Quercus falcata (E) Ferro et al. 2009
	Sepedophilus occultus (Casey, 1884)	Hardwood (E) Ferro et al. 2012a
		Hardwood, extremely decomposed (E) Ferro et al. 2012b
	Sepedophilus scriptus (Horn, 1877)	Pinus taeda (H) Gill 2008
		Pinus taeda (E) Ulyshen and Hanula 2010
	Sepedophilus sp. Gistel, 1856	Pinus palustris, Quercus spp. (E) Tigreros 2024
		Hardwood (E) Ferro et al. 2012a
		Pinus taeda (E) Ulyshen and Hanula 2010
		Pinus taeda (E) Ulyshen and Hanula 2009b
		Pinus taeda (E) Ulyshen et al. 2020
		Pinus taeda, Eucalyptus benthamii (E) Ulyshen et al. 2024
		Pinus taeda, Eucalyptus benthamii (E) Ulyshen et al. 2024
	Sepedophilus testaceus (Fabricius, 1793)	Hardwood (E) Ferro et al. 2012a
	Sepedophilus versicolor (Casey, 1884)	Hardwood, extremely decomposed (E) Ferro et al. 2012b
	Siagonium americanum (Melsheimer, 1844)	Hardwood (E) Ferro et al. 2012a
	Siagonium punctatum LeConte, 1866	Hardwood (E) Ferro et al. 2012a
	Silusa sp. Eichson, 1837	Pinus taeda (H) Gill 2008
	Sonoma chouljenkoi Ferro and Carlton, 2010	Hardwood (E) Ferro et al. 2012a
		Hardwood, extremely decomposed (E) Ferro et al. 2012b
	Sonoma gilae Ferro and Carlton, 2010	Hardwood (E) Ferro et al. 2012a
		Hardwood, extremely decomposed (E) Ferro et al. 2012b
	Sonoma gimmeli Ferro and Carlton, 2010	Hardwood (E) Ferro et al. 2012a
		Hardwood, extremely decomposed (E) Ferro et al. 2012b
	Sonoma sp. Casey, 1886	Hardwood (E) Ferro et al. 2012a
		Hardwood, extremely decomposed (E) Ferro et al. 2012b
	Stenus sp. Latreille, 1797	Hardwood, extremely decomposed (E) Ferro et al. 2012b
		Pinus taeda (E) Ulyshen et al. 2020
	Stictocranius puncticeps LeConte, 1866	Hardwood, extremely decomposed (E) Ferro et al. 2012b
	Stilicopsis sp. Sachse, 1852	Pinus taeda (E) Ulyshen and Hanula 2010
	Sunius confluentus (Say, 1834)	Hardwood, extremely decomposed (E) Ferro et al. 2012b
		Pinus taeda (E) Ulyshen et al. 2020
	Sunius debilicornis (Wollaston, 1857)	Eucalyptus benthamii (E) Ulyshen et al. 2024
	Sunius rufipes Casey, 1905	Hardwood, extremely decomposed (E) Ferro et al. 2012b
	Sunius sp. Stephens, 1829	Hardwood (E) Ferro et al. 2012a
		Liquidambar styraciflua (E) Ulyshen and Hanula 2009a
	Thesiastes pumilis (LeConte, 1849)	Pinus taeda (E) Ulyshen and Hanula 2010
	Thesiastes sp. Casey, 1894	Pinus taeda (E) Ulyshen et al. 2020
	Thesium cavifrons (LeConte, 1863)	Hardwood (E) Ferro et al. 2012a
	Thesium sp. Casey, 1884	Hardwood (E) Ferro et al. 2012a
	Thinocharis sp. Kraatz, 1859	Hardwood (E) Ferro and Nguyen 2016
		Pinus taeda (E) Ulyshen and Hanula 2010
	Thoracophorus costalis (Erichson, 1840)	Pinus palustris, Quercus spp. (E) Tigreros 2024	Klepzig et al. 2012
		Hardwood (E) Ferro et al. 2012a
		Hardwood (E) Ferro and Nguyen 2016
		Hardwood, extremely decomposed (E) Ferro et al. 2012b
		Pinus taeda (E) Ulyshen et al. 2020
		Pinus taeda (E) Ulyshen and Hanula 2009b
		Pinus taeda (E) Ulyshen and Hanula 2010
		Pinus taeda, Eucalyptus benthamii (E) Ulyshen et al. 2024
		Pinus taeda, Quercus falcata (H) Gill 2008
		Quercus nigra, Pinus taeda, Liquidambar styraciflua (E) Ulyshen and Hanula 2009a
	Tmesiphorus carinatus (Say, 1824)	Pinus taeda (E) Ulyshen et al. 2020
		Pinus taeda, Quercus falcata (H) Gill 2008
	Tmesiphorus costalis LeConte, 1849	Pinus taeda (E) Ulyshen and Hanula 2010
	Tmesiphorus sp. LeConte, 1849	Hardwood, extremely decomposed (E) Ferro et al. 2012b
	Toxidium compressum Zimmermann, 1869	Pinus taeda (E) Ulyshen et al. 2020
	Toxidium gammaroides LeConte, 1860	Hardwood (E) Ferro and Nguyen 2016
		Hardwood, extremely decomposed (E) Ferro et al. 2012b
	Toxidium sp. LeConte, 1860	Liquidambar styraciflua (E) Ulyshen and Hanula 2009a
	Trichopsenius sp. Horn, 1877	Pinus taeda (E) Ulyshen et al. 2020
		Pinus taeda, Eucalyptus benthamii (E) Ulyshen et al. 2024
	Trichopsenius xenoflavipes Seevers, 1945	Pinus taeda, Quercus falcata (H) Gill 2008
	Trimiomelba dubia (LeConte, 1849)	Hardwood (E) Ferro et al. 2012a
		Hardwood, extremely decomposed (E) Ferro et al. 2012b
	Trimioplectus obsoletus Brendel, 1891	Hardwood (E) Ferro et al. 2012a
	Tyrus consimilis Casey, 1897	Pinus taeda (E) Ulyshen and Hanula 2010
	Tyrus sp. Aubé, 1833	Hardwood (E) Ferro et al. 2012a
	Xenistusa sp. LeConte, 1880	Pinus taeda (E) Ulyshen et al. 2020
Stenotrachelidae	Cephaloon lepturides Newman, 1838	Hardwood (E) Ferro et al. 2012a
	Cephaloon ungulare LeConte, 1874	Hardwood (H) Garrick et al. 2019
Synchroidae	Mallodrya subaenea Horn, 1888	Hardwood (H) Garrick et al. 2019
	Synchroa punctata Newman, 1838	Hardwood (E) Ferro et al. 2012a	Traylor et al. 2023a
		Quercus nigra (E) Ulyshen and Hanula 2009a
		Quercus spp. (E) Tigreros 2024
Tenebrionidae	Adelina pallida (Say, 1824)	Liquidambar styraciflua (E) Ulyshen and Hanula 2009a
	Adelina sp. Dejean, 1835		Traylor et al. 2023a
	Alobates barbatus (Knoch, 1801)		Klepzig et al. 2012
	Alobates pensylvanicus (DeGeer, 1775)	Quercus spp. (E) Tigreros 2024
		Hardwood (E) Ferro et al. 2012a
		Pinus taeda, Quercus falcata (H) Gill 2008
		Quercus nigra, Pinus taeda, Liquidambar styraciflua (E) Ulyshen and Hanula 2009a
	Alphitophagus bifasciatus (Say, 1824)		Klepzig et al. 2012
	Anaedus brunneus (Ziegler, 1844)	Hardwood (E) Ferro et al. 2012a
	Androchirus femoralis (Olivier, 1795)		Traylor et al. 2023a
	Arthromacra aenea Parsons, 1975	Hardwood (E) Ferro et al. 2012a
	Centronopus calcaratus (Fabricius, 1798)	Hardwood (E) Ferro et al. 2012a
	Corticeus glaber (LeConte, 1878)	Pinus taeda (H) Gill 2008
	Corticeus parallelus (Melsheimer, 1846)	Pinus taeda (E) Ulyshen and Hanula 2009b
		Pinus taeda (E) Ulyshen and Hanula 2010
	Corticeus thoracicus (Melsheimer, 1846)	Pinus taeda (E) Ulyshen and Hanula 2009b	Klepzig et al. 2012
		Pinus taeda (E) Ulyshen and Hanula 2010
		Pinus taeda, Quercus falcata (H) Gill 2008
		Quercus nigra, Pinus taeda, Liquidambar styraciflua (E) Ulyshen and Hanula 2009a
	Diaperis maculata Olivier, 1791		Traylor et al. 2023a
	Dioedus punctatus LeConte, 1866	Pinus palustris (E) Tigreros 2024
		Pinus taeda (E) Ulyshen et al. 2020
		Pinus taeda (E) Ulyshen et al. 2010
		Pinus taeda (E) Ulyshen and Hanula 2010
	Doyenellus cisteloides (Germar, 1823)	Pinus taeda (E) Ulyshen and Hanula 2010	Klepzig et al. 2012
	Gnathocerus maxillosus (Fabricius, 1810)	Quercus nigra (E) Ulyshen and Hanula 2009a
	Gnatocerus guatemalensis (Champion, 1886)	Quercus falcata (H) Gill 2008
	Gondwanocrypticus obsoletus (Say, 1823)		Klepzig et al. 2012
	Haplandrus fulvipes (Herbst, 1797)	Hardwood (E) Ferro et al. 2012a
	Helops sp. Fabricius, 1775		Klepzig et al. 2012
	Hymenorus discretus Casey, 1891		Traylor et al. 2023a
	Hymenorus humeralis LeConte, 1866		Traylor et al. 2023a
	Hymenorus illusus Fall, 1931		Traylor et al. 2023a
	Hymenorus niger (Melsheimer, 1806)		Traylor et al. 2023a
	Hymenorus obesus Casey, 1891		Traylor et al. 2023a
	Hymenorus perforatus Casey, 1891		Traylor et al. 2023a
	Hymenorus picipennis Casey, 1891	Hardwood (H) Garrick et al. 2019	Traylor et al. 2023a
	Hymenorus pilosus (Melsheimer, 1846)		Traylor et al. 2023a
	Hymenorus sp. Mulsant, 1852	Hardwood (E) Ferro et al. 2012a	Klepzig et al. 2012, Traylor et al. 2023a
		Liquidambar styraciflua (E) Ulyshen and Hanula 2009a
		Pinus taeda (E) Ulyshen et al. 2020
		Pinus taeda (E) Ulyshen et al. 2010
		Pinus taeda (E) Ulyshen and Hanula 2009b
		Pinus taeda (E) Ulyshen and Hanula 2010
		Pinus palustris (E) Tigreros 2024
	Isomira pulla (Melsheimer, 1846)	Hardwood (E) Ferro and Nguyen 2016
		Quercus falcata (H) Gill 2008
	Isomira sp. Casey, 1891		Klepzig et al. 2012
	Liodema laeve (Haldeman, 1848)	Quercus nigra, Liquidambar styraciflua (E) Ulyshen and Hanula 2009a
	Lobopoda erythrocnemis (Germar, 1824)	Pinus taeda (E) Ulyshen and Hanula 2009a	Klepzig et al. 2012, Traylor et al. 2023a
		Pinus taeda (E) Ulyshen and Hanula 2010
	Lobopoda punctulata (Melsheimer, 1846)	Quercus falcata (E) Ferro and Gimmel 2014	Traylor et al. 2023a
	Meracantha contracta (Beauvois, 1813)	Hardwood (E) Ferro et al. 2012a
	Metaclisa seditiosa (LeConte, 1866)	Pinus taeda (E) Ulyshen et al. 2020
		Pinus taeda (E) Ulyshen and Hanula 2009b
	Mycetochara fraterna (Say, 1824)		Traylor et al. 2023a
	Nalassus aereus (Germar, 1823)	Pinus taeda (E) Ulyshen et al. 2020
	Neomida bicornis (Fabricius, 1776)	Quercus spp. (E) Tigreros 2024
	Neomida sp. Latreille, 1829		Traylor et al. 2023a
	Platydema cyanescens Laporte and Brullé, 1831	Hardwood (E) Ferro and Nguyen 2016
	Platydema ellipticum (Fabricius, 1798)		Traylor et al. 2023a
	Platydema erythrocera LaPorte & Brullé, 1831	Pinus palustris, Quercus spp. (E) Tigreros 2024
	Platydema excavatum (Say, 1824)	Quercus nigra (E) Ulyshen and Hanula 2009a
	Platydema flavipes (Fabricius, 1801)	Pinus palustris, Quercus spp. (E) Tigreros 2024
		Hardwood (E) Ferro and Nguyen 2016
		Pinus taeda (E) Ulyshen et al. 2020
		Pinus taeda (E) Ulyshen and Hanula 2009b
		Pinus taeda (H) Gill 2008
		Pinus taeda (E) Ulyshen et al. 2010
		Pinus taeda (E) Ulyshen and Hanula 2010
		Pinus taeda, Eucalyptus benthamii (E) Ulyshen et al. 2024
		Pinus taeda, Liquidambar styraciflua (E) Ulyshen and Hanula 2009a
	Platydema laevipes Haldeman, 1848	Quercus falcata (H) Gill 2008
	Platydema micans Zimmermann in Horn, 1870		Klepzig et al. 2012, Traylor et al. 2023a
	Platydema nigratum (Motschulsky, 1873)	Pinus palustris (E) Tigreros 2024
		Pinus taeda (E) Ulyshen et al. 2020
	Platydema picilabrum Melsheimer, 1846	Quercus nigra (E) Ulyshen and Hanula 2009a	Traylor et al. 2023a
	Platydema ruficolle Laporte and Brullé, 1831		Klepzig et al. 2012
	Platydema ruficorne (Sturm, 1826)	Hardwood (E) Ferro and Nguyen 2016	Klepzig et al. 2012, Traylor et al. 2023a
		Pinus taeda (E) Ulyshen et al. 2020
		Pinus taeda (E) Ulyshen and Hanula 2009b
		Pinus taeda (H) Gill 2008
		Pinus taeda (E) Ulyshen and Hanula 2010
		Quercus nigra, Pinus taeda, Liquidambar styraciflua (E) Ulyshen and Hanula 2009a
		Pinus palustris, Quercus spp. (E) Tigreros 2024
	Platydema sp. Laporte and Brullé, 1831	Hardwood (E) Ferro and Nguyen 2016
		Pinus palustris, Quercus spp. (E) Tigreros 2024
	Platydema subcostatum Laporte and Brullé, 1831	Quercus nigra, Liquidambar styraciflua (E) Ulyshen and Hanula 2009a	Traylor et al. 2023a
	Platydema teleops Triplehorn, 1965		Traylor et al. 2023a
	Poecilocrypticus formicophilus Gebien, 1928	Pinus taeda (E) Ulyshen and Hanula 2009a
		Pinus taeda (E) Ulyshen and Hanula 2010
	Polypleurus perforatus (Germar, 1824)	Pinus taeda (E) Ulyshen et al. 2024	Klepzig et al. 2012, Traylor et al. 2023a
	Prateus fusculus LeConte, 1855	Hardwood (E) Ferro et al. 2012a
	Rhipidandrus paradoxus (Palisot de Beauvois, 1820)		Traylor et al. 2023a
	Statira liebecki Leng, 1924	Pinus taeda (H) Gill 2008
	Statira sp. Serville, 1825	Pinus taeda (E) Ulyshen and Hanula 2009b
	Strongylium crenatum Mäklin, 1864	Hardwood (E) Ferro et al. 2012a
		Quercus spp. (E) Tigreros 2024
	Strongylium tenuicolle (Say, 1827)		Traylor et al. 2023a
	Strongylium terminatum (Say, 1824)	Hardwood (E) Ferro et al. 2012a
	Uloma imberbis LeConte, 1866	Pinus taeda (E) Ulyshen et al. 2020	Klepzig et al. 2012
		Pinus taeda (E) Ulyshen and Hanula 2009b
	Uloma impressa Melsheimer, 1846	Hardwood (E) Ferro et al. 2012a
	Uloma mentalis Horn, 1870	Hardwood (E) Ferro and Nguyen 2016	Traylor et al. 2023a
	Uloma punctulata LeConte, 1866	Pinus palustris (E) Tigreros 2024	Klepzig et al. 2012
		Pinus taeda (E) Ulyshen et al. 2020
		Pinus taeda (E) Ulyshen and Hanula 2009b
		Pinus taeda (E) Ulyshen and Hanula 2010
	Xylopinus saperdioides (Olivier, 1795)	Hardwood (H) Garrick et al. 2019
		Pinus taeda (E) Ulyshen et al. 2020
		Pinus palustris (E) Tigreros 2024
Tetratomidae	Eustrophopsis bicolor (Fabricius, 1798)	Quercus spp. (E) Tigreros 2024	Klepzig et al. 2012, Traylor et al. 2023a
		Pinus taeda (E) Ulyshen et al. 2020
		Pinus taeda (E) Ulyshen and Hanula 2009b
		Pinus taeda (H) Gill 2008
		Pinus taeda (E) Ulyshen and Hanula 2010
	Eustrophus tomentosus Say, 1827	Liquidambar styraciflua (E) Ulyshen and Hanula 2009a	Klepzig et al. 2012, Traylor et al. 2023a
		Quercus falcata (H) Gill 2008
	Hallomenus sp. Panzer, 1794	Pinus taeda (E) Ulyshen et al. 2020
	Holostrophus bifasciatus (Say, 1824)	Hardwood (E) Ferro et al. 2012a
		Pinus taeda (E) Ulyshen et al. 2020
		Pinus taeda (E) Ulyshen and Hanula 2009b
		Pinus taeda (E) Ulyshen and Hanula 2010
	Tetratoma tessellata Melsheimer, 1844		Traylor et al. 2023a
Throscidae	Aulonothroscus convergens (Horn, 1885)	Hardwood (E) Ferro and Nguyen 2016	Traylor et al. 2023a
		Pinus taeda (E) Ulyshen and Hanula 2009b
		Pinus taeda (E) Ulyshen et al. 2020
		Pinus taeda (E) Ulyshen and Hanula 2010
	Aulonothroscus distans Blanchard, 1917	Hardwood (E) Ferro et al. 2012a	Traylor et al. 2023a
	Aulonothroscus parallelus Blanchard, 1917		Traylor et al. 2023a
	Aulonothroscus sp. Horn, 1890	Hardwood (E) Ferro et al. 2012a	Traylor et al. 2023a
		Pinus taeda (E) Ulyshen and Hanula 2009b
		Pinus taeda (E) Ulyshen and Hanula 2010
[truncated: 112 more rows]
